# Supplementary material for: MicroRNA Transcriptome Profile Analysis in Porcine Muscle and the Effect of miR-143 on the MYH7 Gene and Protein
Source: PLoS One. 2015 Apr 27;10(4):e0124873. doi: 10.1371/journal.pone.0124873 (PMC4410957; doi:10.1371/journal.pone.0124873)
Supplement: S1 Table — (XLSX) [file pone.0124873.s002.xlsx]

## Sheet: S1 Table.
S1 Table. Overview of reads from raw data to cleaned sequences.
Library	Type	Count	Percent (%)	Unique count	Percent (%)
D63	Raw reads	5896567	100	511761	100
	3ADT&length filter	1198290	20.32	282131	55.13
	Junk reads	12643	0.21	3746	0.73
	Rfam	317764	5.39	28751	5.62
	mRNA	302932	5.14	68803	13.44
	Repeats	24619	0.42	2246	0.44
	rRNA	264570	4.49	16090	0.27
	tRNA	27019	0.46	6063	0.1
	snoRNA	4930	0.08	1787	0.03
	snRNA	2812	0.05	1231	0.02
	other Rfam RNA	18433	0.31	3580	0.06
	Clean reads	4105184	69.62	135469	26.47
D98	Raw reads	7434486	100	682353	100
	3ADT&length filter	1983224	26.68	350067	51.3
	Junk reads	18228	0.25	5341	0.78
	Rfam	471919	6.35	37671	5.52
	mRNA	409697	5.51	99964	14.65
	Repeats	22970	0.31	2759	0.4
	rRNA	394278	5.3	21071	0.28
	tRNA	42079	0.57	8708	0.12
	snoRNA	5911	0.08	2013	0.03
	snRNA	4162	0.06	1659	0.02
	other Rfam RNA	25489	0.34	4220	0.06
	Clean reads	4606375	61.96	197281	28.91
D161	Raw reads	7643428	100	559401	100
	3ADT&length filter	1854277	24.26	290412	51.91
	Junk reads	17371	0.23	4553	0.81
	Rfam	389098	5.09	32772	5.86
	mRNA	312448	4.09	76495	13.67
	Repeats	26556	0.35	2559	0.46
	rRNA	320387	4.19	17789	0.23
	tRNA	39360	0.51	8076	0.11
	snoRNA	4679	0.06	1824	0.02
	snRNA	3921	0.05	1312	0.02
	other Rfam RNA	20751	0.27	3771	0.05
	Clean reads	5113984	66.91	162541	29.06
