# Supplementary material for: MicroRNA Transcriptome Profile Analysis in Porcine Muscle and the Effect of miR-143 on the MYH7 Gene and Protein
Source: PLoS One. 2015 Apr 27;10(4):e0124873. doi: 10.1371/journal.pone.0124873 (PMC4410957; doi:10.1371/journal.pone.0124873)
Supplement: S2 Table — (XLSX) [file pone.0124873.s003.xlsx]

## Sheet: S2 Table.
S2 Table. Known porcine miRNAs identified in the psoas major muscle via Solexa sequencing
Name	Location			Mature Sequence	Length	Precurser Sequence	Hairpins	Expression level						Total
	start	end	orientation					D63(RAW)	D98(RAW)	D161(RAW)	D63(NORM)	D98(NORM)	D161(NORM)
ssc-miR-133a-3p	69274653	69274755	-	TTGGTCCCCTTCAACCAGCTGT	22	cgggacccaaatgctttgctaaAGCTGGTAAAATGGAACCAAATcaactgttgaatggatTTGGTCCCCTTCAACCAGCTGtagctgcgcattgacagcgccg	..((.....(((((...((((.(((((((..((.((.((((((((............)))))))).)).))..))))))).))))...))))).......)).	304180	420130	474543	408806	315123	477166	1.2011e+06
ssc-miR-26a	40640	40723	+	TTCAAGTAATCCAGGATAGGCT	22	ggctgtggctggaTTCAAGTAATCCAGGATAGGCTgtttccatctgtgaggcctattcttgattacttgtttctggaggcagct	((((((..(..((..(((((((((.((((((((((..............)))))))))).)))))))))..))..)..))))))	52041	140858	103165	69941	105652	103735	279328
ssc-miR-486	12191209	12191345	-	TCCTGTACTGAGCTGCCCCGAG	22	gctggggcttcagggccagctcggacctctgacctccctgacgggTCCTGTACTGAGCTGCCCCGAGgccctcactgtgc	......(((((..((((..(((.(....)...((.((((((((.(((..(((((((((((.((((((.......(((....))))))))).)))))))))))..))).)))))))).)))))..)))).)))))...	57381	93525	91738	77117.7	70149.4	92245.2	239512
ssc-miR-10b	91419007	91419114	+	TACCCTGTAGAACCGAATTTGT	22	gtctatataTACCCTGTAGAACCGAATTTGTgtggtatccacatagtcacagattcgattctaggggaatatatggtcga	(((((.....(((((.((((((((.((((.(((((.((((((((((..((......))...)))))))))).))))))))).)))))))).))))).....)))))..	39001.5	108001	91584.5	52416.4	81007.2	92090.9	225515
ssc-miR-1	69285393	69285500	-	TGTAATGTAAAGAAGTATGTAT	22	ccggttgacgtacctgcttgggggacatacttctttatgtgcccatatggacctgctaagctaTGGAATGTAAAGAAGTATGTAtttcaggctgggaactctcaccgg	(((((.((.((.(((((((((...(((((((((((((..(..((((((((.....)))...))))).)..)))))))))))))...)))))).))).))))..)))))	18117	76562	47698	24348.5	57426.1	47961.7	129736
ssc-let-7a	54378025	54378157	-	TGAGGTAGTAGGTTGTATAGTT	22	cccaggtTGAGGTAGTAGGTTGTATAGTTtagaattgtatcaagggagataactgtacagcctcctagctttccttgggt	....(..(((.((((....((((((..(((.(((.((((((((((((.........((((......)))))))))))))))).))).)))..))))))...))))...(((.....)))........)))..)	31060.5	48923.1	31910.2	41744.1	36695.2	32086.6	110526
ssc-miR-378	157640333	157640440	+	ACTGGACTTGGAGTCAGAAGGC	22	ccacccagggctcctgactccaggtcctgtgtgttgcctggaaatagcACTGGACTTGGAGTCAGAAGGCctgcgtggag	.........(((((((....((((.((((.((.((((((((((((((.(((((((.......)))).))).)))))))))))))).)).)))).)))).)))))))..	35168.5	33161	27468.5	47265	24872.7	27620.4	99758.1
ssc-miR-143-3p	157344726	157344828	+	TGAGATGAAGCACTGTAGCTCT	22	gtcccccagccggaGGTGCAGTGCTGCATCTCTGGtcagctgggagtcTGAGATGAAGCACTGTAGCTCgggaagggaga	..((((.((....((.(((..((.(((.(((((((((.((((((.((((......)).)).)))))).))))))))).))).))..))).))....)).))))	13059	27690	59444	17550.8	20769.2	59772.7	98092.6
ssc-miR-30e-5p	157476641	157476742	-	TGTAAACATCCTTGACTGGAAGCT	24	tttgccacTGTAAACATCCTTGACTGGAAGCTgtgaggcgttcccaggagCTTTCAGTCGGATGTTTACAGCggcaggct	.(((((((..((((.((((((((((((..(((((((((((.((.((....))))..))))))))))))))))))))))).)))))))))))..((....)).	18091.5	48280.5	36139	24314.2	36213.3	36338.8	96866.3
ssc-miR-30a-5p	57750736	57750842	-	TGTAAACATCCTCGACTGGAAGCT	24	tccctgcgacagtgagcggcTGTAAACATCCTCGACTGGAAGctgtgaggctgaagacgggCTTTCAGTCGGATGTTTGCAGCcgccgactgcctcccgcatcagga	(((.((((.((((..((((((((((((((((..(((((((((((((..........)).)))))))))))))))))))))))))))..)))).....))))...)))	18668.5	38223.5	32305.5	25089.7	28669.9	32484.1	86243.7
ssc-miR-27b-3p	31340871	31340979	-	TTCACAGTGGCTAAGTTCTGC	21	acgaggtgcAGAGCTTAGCTGATTGGTGAACAgtgactggtttccgctttgTTCACAGTGGCTAAGTTCTGCacctgaag	...........((((((((....(((((((((((((((((.((((.(((((((....(((...)))..))))))))))))))))))))))))))))..))))).)))..	16513	30812.5	26168.5	22192.8	23111.2	26313.2	71617.2
ssc-miR-30d	6713514	6713596	+	TGTAAACATCCCCGACTGGAAGCT	24	ctgttgtTGTAAACATCCCCGACTGGAAGCTgtaagacatagctaagctttcagtcagatgtttgctgccaccgactct	.((((.((.(..(((((((((...(((((((((((..............))))))))))).)))))))))..).)).))))..	16004	26659	21520.5	21508.7	19995.8	21639.5	63144.1
ssc-let-7f	51801728	51801810	-	TGAGGTAGTAGATTGTATAGTT	22	tgtgggaTGAGGTAGTAGATTGTATAGTTttagggtcataccccatcttggagataactatacagtctactgtctttcccacg	.((((((.(((..((((((((((((((((...(((.....))).(((.....)))))))))))))))))))..))))))))).	12703.2	31785.4	17337.6	17072.6	23840.9	17433.5	58347
ssc-miR-191	34898588	34898688	-	CAACGGAATCCCAAAAGCAGCTG	23	acagcgggCAACGGAATCCCAAAAGCAGCTGttgtctccagagcattccagctgcacttggatttcgttccctgctctct	..(((..((.((((((.((((((((((.((..(((((((..((((....)).))..)))))))..)))))))))))).)))))).))..))).........	11735	25180	19418	15771.4	18886.5	19525.4	54183.2
ssc-miR-181a	26427015	26427122	-	AACATTCAACGCTGTCGGTGAGT	23	gagtttagaggttgcttcagtgAACATTCAACGCTGTCGGTGAGTTtggaattcaaatcaaaaccatcgaccgttgattgtaccctatggccaaccatcagctc	.(((((..(((((((((..((...(((.((((((..(((((((.((((.((.......)).))))))))))))))))).)))...))..))).)))).)))))))...	13413	15574	19052.5	18026.5	11681.4	19157.8	48865.8
ssc-miR-148a-3p	51216008	51216118	+	TCAGTGCACTACAGAACTTTGT	22	gaggcAAAGTTCTGAGACACTCCGACTctgaatatgatagaagTCAGTGCACTACAGAACTTTGTctc	...........(((((...((((((..((((((((((((((((.((((..(((((((.......))).))))))))..)).))))))))))))))..)))))))))))...	6585.5	18670.5	18285.8	8850.64	14004	18386.9	41241.6
ssc-miR-92a	126199512	126199591	-	TATTGCACTTGTCCCGGCCTGT	22	ctttcatccgtgggtggggatttgttgcattacttgtggtgtgtataaagTATTGCACTTGTCCCGGCCTGTggaagaaa	.((((.((((..((..(((((..(.((((.(((((............))))).)))))..)))))..))..)))).))))	14952.5	12307	9800.5	20095.5	9230.99	9854.69	39181.2
ssc-let-7g	37598987	37599093	+	TGAGGTAGTAGTTTGTACAGTT	22	ggcTGAGGTAGTAGTTTGTACAGTTtgagggtctatgataccacccggtacaggagataactgtacaggccactgccttg	........(((.((((.(((.((((((((.(..(((((((((.....((((.((.((((....))))))..)))))))))))))..).))))))))))).)))))))	9806.85	19475.8	10740	13180	14608	10799.4	38587.4
ssc-let-7i	30021209	30021316	+	TGAGGTAGTAGTTTGTGCTGTT	22	ctggcTGAGGTAGTAGTTTGTGCTgttggtcgggttgtgacattgcccgctgtggagataactgcgcaagctactgccttgctag	.....((((..(((.(((((.(((((((((((((((((.(((((.(((((.........)))))))........))).)))))))))))))))))))))).)))))))	11702	14969.2	9610.5	15727	11227.8	9663.64	36618.4
ssc-let-7c	191559331	191559438	+	TGAGGTAGTAGGTTGTATGGTT	22	tgtgtgcatccgggtTGAGGTAGTAGGTTGTATGGTTtagagttacaccgtgggagttaactgtacaaccttctagctttccttggagcacact	...(((((((((.(((..(..(((.(((.((((((((..(((..((.(..(.....)..).)))))..)))))))).))).)))..)..)))))))))...)))....	8169.83	13602	10175.2	10979.9	10202.3	10231.5	31413.7
ssc-miR-21	37340385	37340476	+	TAGCTTATCAGACTGATGTTGA	22	tgtaccaccttgtcgggTAGCTTATCAGACTGATGTTGActgttgaatctcatggcaacagcagtcgatgggctgtctgacattttggtatc	.((((((...((((((..(((..(((.(((((.(((((.(..(.(.....))..)))))).))))))))..)))..))))))...)))))).	6789	15734	10419	9124.14	11801.4	10476.6	31402.2
ssc-miR-126-5p	313734663	313734745	+	CATTATTACTTTTGGTACGCG	21	cgacgggaCATTATTACTTTTGGTACGCGctgtgacacttcaaacTCGTACCGTGAGTAATAATGCGctgtcg	..(((.((((((..((((((((((..(((((((.....(((....)))....)))))))..))))))))))..)))))).)))	5348	16622	10729	7187.49	12467.5	10788.3	30443.3
ssc-miR-127	132099535	132099660	+	TCGGATCCGTCTGAGCTTGGCT	22	atcgctgtctccagcctgctgaagctcagagggctctgattcagaaagatcaTCGGATCCGTCTGAGCTTGGCTggtcgg	.....(((((..................((((((.....(((((((((.((.((((((((.....))..)))))).)).)))))))))))))))..((((((..........))))))...)))))	10062	8724	6318	13522.9	6543.52	6352.93	26419.4
ssc-miR-10a-5p	24791244	24791364	-	TACCCTGTAGATCCGAATTTGT	22	tctgtataTACCCTGTAGATCCGAATTTGTgtaaggaattttgtggtcaCAAATTCGTATCTAGGGGAATatgtagttga	.............((((..((..((((.((((.(((((.((((((((((................)))))))))).))))))))).))))..))..)))).....................	3952.5	11221	9919.5	5312	8416.42	9974.35	23702.8
ssc-miR-151-5p	7084	7177	+	TCGAGGAGCTCACAGTCTAGT	21	ttttcctgcccTCGAGGAGCTCACAGTCTAGTacgtctcatcccctaCTAGACTGAAGCTCCTTGAGGAcagggatcgtc	.((..((((((.((((((((((((..((((((((((............)))))))))).)))))))))))).))))))..))............	3767	11939.5	9523	5062.69	8955.34	9575.65	23593.7
ssc-miR-30c-5p	157473588	157473684	-	TGTAAACATCCTACACTCTCAGCT	24	cgtagtgcgTGTAAACATCCTACACTCTCAGCtgtgagctcgaggtggCTGGGAGAGGGTTGTTTACTccttctgccatg	....(((((..((((.....(((((((.(((...((((((((..(.........)..)))))))).))).))))))).....)))))))))......	5477	11330.8	6808.83	7360.86	8498.8	6846.48	22706.1
ssc-miR-16	70550	70641	+	TAGCAGCACGTAAATATTGGCG	22	cagtgcctTAGCAGCACGTAAATATTGGCGttaagattctaaaattatctccagtattaactgtgctgctgaagtaagg	..((((((..(((.((((((((((((.((((((((.....((((.........)))))))))))).)).)))))))))).)))..)))))).	3359	10798.5	7707.33	4514.36	8099.52	7749.95	20363.8
ssc-miR-128	18661608	18661716	-	TCACAGTGAACCGGTCTCTTT	21	tgagctgttggattcggggccgtagcactgtctgagaggtttacatttcTCACAGTGAACCGGTCTCTTTttcagctgcttc	..........((((........((((.((((((...(((((((...((((((..((((..(....)..))))))))))...)))))))...)))))).))))...))))	5131.5	9446	5660.5	6896.53	7085.07	5691.8	19673.4
ssc-miR-30b-5p	6717636	6717724	+	TGTAAACATCCTACACTCAGCT	22	tttcagttcgTGTAAACATCCTACACTCAGCTgtaatacatggattggCTGGGAGGTGGATGTTTACTTcagctga	.(((((...((((((...((((((((((.((.(((((((..............)))))))..))))))))))))...))))))))))).	2644	8630.33	5853.33	3553.43	6473.27	5885.7	15912.4
ssc-miR-126-3p	313734663	313734745	+	TCGTACCGTGAGTAATAATGCG	22	cgacgggaCATTATTACTTTTGGTACGCGctgtgacacttcaaacTCGTACCGTGAGTAATAATGCGctgtcg	..(((.((((((..((((((((((..(((((((.....(((....)))....)))))))..))))))))))..)))))).)))	3196	6998	4432	4295.29	5248.92	4456.51	14000.7
ssc-miR-186	131558966	131559047	+	CAAAGAATTCTCCTTTTGGGCTT	23	tgcttataactttcCAAAGAATTCTCCTTTTGGGCTTtatgattttattttaagcccaaaggtgaattttttgggaagtttg	.......(((((((((((((((((.(((((.((((((..............))))))))))).)))))))))))))))))..	2638	5690	5280	3545.36	4267.84	5309.19	13122.4
ssc-miR-199a-3p	126105239	126105348	-	ACAGTAGTCTGCACATTGGTT	21	tccgtcgcCCCAGTGTTCAGACTACCTGTTCaggacaatgccgttgtACAGTAGTCTGCACATTGGTTAgactggg	.....((((.......((((((((.(((...(((((((.((((((((.(((...((......)).....))))))))))).)))))))...))).)))))..))))))).	3152.33	5562.67	4591.33	4236.61	4172.33	4616.72	13025.7
ssc-miR-125b	54334906	54334993	-	TCCCTGAGACCCTAACTTGTGA	22	cctctcagTCCCTGAGACCCTAACTTGTGAtgtttaccgtttaaatccacgggttaggctcttgggagctgcgagccgtg	.((((..(((.(((..((..(((.((((((..(((..(((((.....))))).)))..)))))).)))..))..))).)))..)))).	2760	6238	4423	3709.33	4678.87	4447.46	12835.7
ssc-miR-23b	31341105	31341196	-	ATCACATTGCCAGGGATTACCACT	24	ctctggctgcttgggttcctggcatgctgatttgtgacttaagattaaaATCACATTGCCAGGGATTACCAcgcagccac	....(((((((((.(((((((((((((((.((((((..............)))))))).))))))))))..))).))))))).)).......	2540	5788.5	5002	3413.66	4341.72	5029.66	12785
ssc-miR-125a	51858848	51858933	+	TCCCTGAGACCCTTTAACCTGT	22	ggcctctgagTCCCTGAGACCCTTTAACCTGTGaggacatccagggtcacaggtgaggttcttgggagcctggcgtccgg	.(((((...((..(..((..(((.((((..((((((((((....))....)))))))))))).)))..))..)..))...))))).	3094	5164	4500	4158.21	3873.31	4524.88	12556.4
ssc-miR-206	52426442	52426524	+	TGTAATGTAAGGAAGTGTGTGA	22	ttcccgaggccacatgcttctttatatccccatacggattacttgactaTGGAATGTAAGGAAGTGTGTGAtctcgttaa	.......((((..((((..(((((((((((..(((((.............))))).)))))))))))..))))..))))....	2785	6570	2963	3742.93	4927.89	2979.38	11650.2
ssc-miR-9	59924188	59924277	+	TCTTTGGTTATCTAGCTGTATGA	23	cccgtttctcTCTTTGGTTATCTAGCTGTATGagtgccacagagccgtcataaagctagataaccgaaagtagaaatgact	.((((..(((((((((.(((((((((((((((.(((((..((......))..))))).))))))))))))))))).)))))))..)))).	1796.33	5764.33	4470.33	2414.2	4323.6	4495.05	11232.8
ssc-miR-423-3p	48286998	48287117	-	AGCTCGGTCTGAGGCCCCTCAGT	23	aagttaggcTGAGGGGCAGAGAGCGAGACTTTtctattttccaaaAGCTCGGTCTGAGGCCCCTCAGTcttgcttcctac	(((((((.((......((.(((..((((((((((((..(((.((((.(((((.........))))))))).)))...))))))))))))..))).))...)).)))..))))........	3731	3209	3287	5014.31	2406.94	3305.17	10726.4
ssc-miR-98	51800843	51800961	-	TGAGGTAGTAAGTTGTATTGTT	22	gggTGAGGTAGTAAGTTGTATTGTTgtggggtagggattttaggccccaattagaagataactatacaacttactacttt	.((((..((((((..((((((.(((((((((((((((((.((((((((((...........)))))).........)))).)))))))))))))))))))))))..)).)))).)))).	2175.17	5220.33	3162.17	2923.33	3915.56	3179.65	10018.5
ssc-let-7d-5p	44867262	44867367	+	AGAGGTAGTAGGTTGCATAGTT	22	gttcctaggaAGAGGTAGTAGGTTGCATAGTTttagggcagagattttgcccacaaggaggtaaCTATACGACCTGCTGCCTTTCTtagggcctta	(((..(..((((((.(((((((((((((((.((((((...(((((((...)))))))..........)))))).)))))))))))))))))))))..)..)))...	2842	4582	2563.25	3819.53	3436.77	2577.42	9833.73
ssc-miR-320	6954934	6955040	-	AAAAGCTGGGTTGAGAGGGCGA	22	gctcccctccgccttctcttcccggttcttcccggagtcgggAAAAGCTGGGTTGAGAGGGCGAAaaaggaagaggggac	(((................))).......((((((((((((((((..(((((((.((((((....)))))).)))))))..))))))))).........))))))).	2912	3363	3276	3913.61	2522.45	3294.11	9730.17
ssc-miR-140-3p	107242	107380	+	ACCACAGGGTAGAACCACGGAC	22	cctgccAGTGGTTTTACCCTATGGTAGgttacgtcatgctgttcTACCACAGGGTAGAACCACGGACagg	........(((..(.....((((((.................((((((((((.(((((((((((((.(((((((..(((......)))))))))).))))))))))))))).)))))))))))))).....)..)))..	1493	2126	6025	2006.53	1594.63	6058.31	9659.47
ssc-miR-423-5p	48286998	48287117	-	TGAGGGGCAGAGAGCGAGACTTT	23	aagttaggcTGAGGGGCAGAGAGCGAGACTTTtctattttccaaaAGCTCGGTCTGAGGCCCCTCAGTcttgcttcctac	(((((((.((......((.(((..((((((((((((..(((.((((.(((((.........))))))))).)))...))))))))))))..))).))...)).)))..))))........	2476	3523	2973	3327.64	2642.46	2989.44	8959.54
ssc-miR-133b	52430285	52430388	+	TTTGGTCCCCTTCAACCAGCT	21	cctgctctggctggtcaaacggaaccaagtccgtcttcctgagaggTTTGGTCCCCTTCAACCAGCTATagcagggctgg	(((((((((((.((((((((..((.((.((((((.((.((((...)))))))))))).)).))..)))))))).)))))))..)))).................	1937.67	3900.5	3141.67	2604.14	2925.61	3159.04	8688.79
ssc-miR-151-3p	7084	7177	+	CTAGACTGAAGCTCCTTGAGGA	22	ttttcctgcccTCGAGGAGCTCACAGTCTAGTacgtctcatcccctaCTAGACTGAAGCTCCTTGAGGAcagggatcgtc	.((..((((((.((((((((((((..((((((((((............)))))))))).)))))))))))).))))))..))............	1890	3544	3329	2540.08	2658.21	3347.41	8545.7
ssc-miR-499-5p	43571130	43571249	+	TTAAGACTTGCAGTGATGTTT	21	tgggcgggcggccgTTAAGACTTGCAGTGATGTTTaactcctctccacgtgAACATCACAGCAAGTCTGTGCTgcttccc	(((((((...(((....(((((((..((.((..((((((((.((((((((((.............)))))))))).))))))))..)).))..)))))))......)))..)))))))..	1514	4075	2231	2034.75	3056.49	2243.34	7334.58
ssc-let-7e	51858365	51858473	+	TGAGGTAGGAGGTTGTATAGTT	22	gccccgggcTGAGGTAGGAGGTTGTATAGTTgaggaggacacccacggagatcactatacggcctcctagctttccccag	.(((((.(((((((..(((..(((.(((((((..(((((((.((...((....)).......)))))))))..))))))).)))..))).))).))))...))).))..	1839.33	2995.67	2286.5	2471.99	2246.93	2299.14	7018.06
ssc-miR-181b	26426852	26426961	-	AACATTCATTGCTGTCGGTGGGT	23	ggtcacaatcAACATTCATTGCTGTCGGTGGGTTgaactgtgtagacaagctcactgaacaatgaatgcaactgtggccc	...((((.((((.....))))....(((((((.....(((((((((...((((((((((...((....))...)))))))))).)))))))))....)))))))..))))	1905.17	2746	2379.67	2560.47	2059.66	2392.82	7012.95
ssc-miR-24-3p	31340334	31340413	-	TGGCTCAGTTCAGCAGGAACAGT	23	gacccgccctccgGTGCCTACTGAGCTGATATCAGTtctcattttacacacTGGCTCAGTTCAGCAGGAACAGgagtcga	....((..((((.((.(((.(((((((((..(((((.............))))).))))))))).))).)).)))).)).	1321.5	2906.5	2697.5	1776.04	2180.05	2712.41	6668.51
ssc-miR-199b-5p	302681808	302681916	-	CCCAGTGTTTAGACTATCTGTTC	23	ccgtctaCCCAGTGTTTAGACTATCTGTTcaggactcccaaattgtACAGTAGTCTGCACATTGGTTAggctgg	..((((.....((((..(((((((.(((((((..((((((.((((.((((....))....)).))))))))))..))))))).))))).))..))))......))))..	1064	3709	2202.5	1429.97	2781.97	2214.68	6426.62
ssc-miR-451	47177112	47177182	+	AAACCGTTACCATTACTGAGTTT	23	gggggtggcgagcAAACCGTTACCATTACTGAGTTtagtaatggtaacggttctcttgctgcacc	(((((.(..(((((..(((((((((((((((((....)))))))))))))))))..)))))..).))))).	1102	3304	2244	1481.04	2478.2	2256.41	6215.65
ssc-miR-208b	81071310	81071405	-	ATAAGACGAACAAAAGGTTTGT	22	ctctcagggaagctttttgctcgcgttatgtttctcatccgaatATAAGACGAACAAAAGGTTTGTctgagggcagagtg	((((((((((..((((((((((.(((..((((((((.......))))))))..))).))))))))))..)))))))..)))....(((....))).	783	2747	1843	1052.32	2060.41	1853.19	4965.92
ssc-miR-30e-3p	157476641	157476742	-	CTTTCAGTCGGATGTTTACAGC	22	tttgccacTGTAAACATCCTTGACTGGAAGCTgtgaggcgttcccaggagCTTTCAGTCGGATGTTTACAGCggcaggct	.(((((((..((((.((((((((((((..(((((((((((.((.((....))))..))))))))))))))))))))))).)))))))))))..((....)).	985.5	2296.5	1861.5	1324.47	1722.51	1871.79	4918.78
ssc-miR-103	36149786	36149870	-	AGCAGCATTGTACAGGGCTATGA	23	tgtgctttcagcttctttacagtgctgccttgtagcattcaggtcaAGCAGCATTGTACAGGGCTATGAaagaactaaga	((((.((.((((((((.(((.(((((((((((((((.......))))....))))))))))).))))))..))))).)).)))).	1349	1817.83	1636.67	1813	1363.48	1645.72	4822.2
ssc-miR-338	1507063	1507169	+	TCCAGCATCAGTGATTTTGTT	21	ccgtcctccccaacaatatcctggtgctgagtgatgacacacgcaacTCCAGCATCAGTGATTTTGTTGaagagggcag	((((((((.........))))..((((((..((((((.(((((((((((((((..((.....))..))).))))))))).))).))))))..)))))).))))....	890	2305	1815	1196.12	1728.89	1825.04	4750.05
ssc-miR-27a	65582015	65582096	+	TTCACAGTGGCTAAGTTCTGCT	22	tggcctggggagcagggcttagctgcttgtgagcaggtccacagcaagtcgtgTTCACAGTGGCTAAGTTCCGCcccctgga	...((.((((.((.(..((((((..(.((((((((((...........)).)))))))))..))))))..).)))))).)).	1028	1773.5	1758.5	1381.59	1330.23	1768.22	4480.04
ssc-miR-28-3p	135461289	135461374	+	CACTAGATTGTGAGCTCCTGGA	22	ggtccttgccctcAAGGAGCTCACAGTCTATTGAGttgcctttctgtcttcccCACTAGATTGTGAGCTCCTGGAgggcaggcact	(((.(((((((((.((((((((((((((((.((....................)).)))))))))))))))).))))))))).)))	1563	1350	1353	2100.61	1012.58	1360.48	4473.67
ssc-miR-101	135736114	135736196	+	GTACAGTACTGTGATAACTGA	21	ggctgccctggctcagttatcacagtgctgatgctgtccattctaaaggTACAGTACTGTGATAACTGAAggatggcagcc	.(((((((.....((((((((((((((((((.((((............)))))))))))))))))))))).....))))))).	839	2024.5	1795	1127.58	1518.5	1804.92	4451
ssc-miR-7134-3p	5388521	5388582	+	ATGCGGAACCTGCGGATACGG	21	ATGTCCGCGGGTTCCCTATCCcgggttggttgagttcgcggATGCGGAACCTGCGGATACGG	.((((((((((((((..((((((..((.....))..)).))))..))))))))))))))...	1296	1315	1693	1741.77	986.329	1702.36	4430.46
ssc-miR-142-5p	36203904	36204009	+	CATAAAGTAGAAAGCACTACT	21	gtgcagtcaccCATAAAGTAGAAAGCACTACTaacagcactggagggTGTAGTGTTTCCTACTTTATGGatgagtgtact	((.((....((((((((.(((.(((((((((((.(((((((((...((....))......))))))))).))))))))))).))).))))))))...)))).....	818	2289	1469	1099.36	1716.89	1477.12	4293.37
ssc-miR-100	54383379	54383461	-	AACCCGTAGATCCGAACTTGTG	22	aggcctgttgccacaAACCCGTAGATCCGAACTTGTGctgatagtgcacacaagcttgtgtctataggtatgtgtctgtg	..(((..(...((((.(((..((((..(((.((((((.((......)))))))).)))..))))..))).))))...)..)))	782	1881	1653.5	1050.98	1410.86	1662.64	4124.48
ssc-miR-99b	51858217	51858286	+	CACCCGTAGAACCGACCTTGCG	22	ggcaccCACCCGTAGAACCGACCTTGCGgggccttcgccgcacacaagctcgtgtctgtgggtccgtgtc	(((((..((((..(((..(((.(((((((((...)).)))))....)).)))..)))..))))..)))))	1057	1693	1376	1420.56	1269.85	1383.61	4074.02
ssc-miR-340	80118847	80118943	+	TTATAAAGCAATGAGACTGATT	22	tacctggtgtgaTTATAAAGCAATGAGACTGATTgtcatatgtcgtttgtgggatccgtctcagttactttatagccata	.(((((.((((((..(((((((...((((((.(((...((((.......))))..))).))))))....)))))))..)))))).))))).......	469	1648	2161	630.317	1236.1	2172.95	4039.36
ssc-miR-221-3p	45274858	45274958	-	AGCTACATTGTCTGCTGGGTTT	22	tgaACCTGGCATACAATGTAGATTTCTGTgtttgttgggcaacAGCTACATTGTCTGCTGGGTTTcaggc	..(((((((...(((.((((((..(((.(((((((((....((((((.......)).))))))))))))).)))..)))).)).)))))))))).......	949	1778	1405	1275.42	1333.61	1412.77	4021.79
ssc-miR-1468	56757042	56757135	-	CTCCGTTTGCCTGTTTTGCTGA	22	tgggtggtttCTCCGTTTGCCTGTTTTGCTGAcgttcatttgactcattctcagcaaaataagcaaatggaaaattcatccat	......((((((((..((.(((((((((.(((((((((((..................))))))))))).))))))))).))..))))))))..	1295	1640	966	1740.43	1230.1	971.341	3941.87
ssc-miR-146a-5p	68394511	68394607	-	TGAGAACTGAATTCCATGGGTT	22	tactcagcttTGAGAACTGAATTCCATGGGTTgtgtcattgtcagaCCTGTGAAGTTTAGTTCTTCAGctgggatatc	.......((((.(((((((..((((((((((((.((..((((.((.......))))))..)).)))))))))))).)))))))))))..........	722	2279.5	1072	970.338	1709.76	1077.93	3758.03
ssc-miR-23a	65581838	65581907	+	ATCACATTGCCAGGGATTTCC	21	cggctggggttcctggggatgggatttgctgcctgtcacaaATCACATTGCCAGGGATTTCCaatcgacc	((..((..((((((((..(((.((((((.((.....)))))))).)))..))))))))..).)..))...	697	1752.5	1468	936.739	1314.48	1476.12	3727.34
ssc-miR-450b-5p	4355	4443	+	TTTTGCAATATGTTCCTGAAT	21	aaaattatTTTTGCAATATGTTCCTGAATAtgtaatataagtataTTGGGAACATTTTGCATCCATagttttgtatcgat	(((((((((((...(((((.(((((((..(((((.........)))).)..))))))).)))))...)))))))))))...........	502	2374	1221	674.667	1780.64	1227.75	3683.06
ssc-miR-374a-3p	67530361	67530471	-	CTTATCAGGTTGTATTGTAATT	22	catcggccaTTATAATACAACCTGATAAGTGttacagcaCTTATCAGGTTGTATTGTAATTgtctgtgtatatatatgcc	..((((.....))))..((..........((((..(((.((((((((((((((((((((((((....)))))))))))))))))))))))).)))..))))........))	561	1706	1320.5	753.961	1279.6	1327.8	3361.36
ssc-miR-148b-3p	20388169	20388277	+	TCAGTGCATCACAGAACTTTGT	22	atttgaggtGAAGTTCTGTTATACACTCAGGCtgtggctctctgaaagTCAGTGCATCACAGAACTTTGTctcgaaagct	...........((......(((.(((((((..(((((((((.((.((((..((((.............)))))))).)).)))))))))..))))))).))).....))	713	1356.5	1286.33	958.243	1017.46	1293.45	3269.14
ssc-let-7d-3p	44867262	44867367	+	CTATACGACCTGCTGCCTTTCT	22	gttcctaggaAGAGGTAGTAGGTTGCATAGTTttagggcagagattttgcccacaaggaggtaaCTATACGACCTGCTGCCTTTCTtagggcctta	(((..(..((((((.(((((((((((((((.((((((...(((((((...)))))))..........)))))).)))))))))))))))))))))..)..)))...	1043	1181	898	1401.75	885.821	902.965	3190.54
ssc-miR-145-5p	157346127	157346215	+	GTCCAGTTTTCCCAGGAATCCCT	23	caccttgtcctcacgGTCCAGTTTTCCCAGGAATCCCTTagatgctgagatggGGATTCCTGGAAATACTGTTCTtgaggtcatgg	..((.((.(((((.((..((((.((.((((((((((((.............)))))))))))).)).))))..))))))).)).))...	680	900	1543	913.892	675.054	1551.53	3140.48
ssc-miR-29a	19035224	19035311	+	TAGCACCATTTGAAATCGGTT	21	ccccttagaggatgactgatttcttttggtgttcagagtcaatataattttCTAGCACCATCTGAAATCGGTTAtaatgattgggg	.((((.......((((((((((((...(((((((.((((...........)))))))))))...)))))))))))).......)))).	588.5	1233.25	1409.25	790.92	925.011	1417.04	3132.97
ssc-miR-532-5p	48632024	48632114	+	CATGCCTTGAGTGTAGGACCGT	22	ttgctttctctcttaCATGCCTTGAGTGTAGGACCGTtggcatctgaatacCCTCCCACACCCAAGGCTTGCAggagggc	...(((..(((((((.((.((((((.((((.(((..((............))..))).)))).)))))).)).)))))))..)))......	944	1187	829	1268.7	890.321	833.584	2992.6
ssc-miR-450c-5p	4053	4143	+	TTTTGCGATGTGTTCCTAATAC	22	ggcactaaactatTTTTGCGATGTGTTCCTAATACgtaatctaagtgtATTGGGAACATTTTGCATTCGTagttttgtgtc	(((((.(((((((...(((((..(((((((((((((.........)))))))))))))..)))))...))))))).)))))..........	460.5	2066.5	797	618.893	1550	801.407	2970.3
ssc-miR-196b-5p	49836541	49836625	+	TAGGTAGTTTCCTGTTGTTGGG	22	gtcggtgattTAGGTAGTTTCCTGTTGTTGGGatccacctttctctCGACAGCACGACACTGCCTTCAttacttcagt	((((((..((((((..(((((((.((.(((((((((((..........))))))))))).)).)))))))..)))))))))))).	893	1163.5	709.333	1200.16	872.695	713.255	2786.11
ssc-miR-15a	70411	70505	+	TAGCAGCACATAATGGTTTGT	21	ttggagtaaagTAGCAGCACATAATGGTTTGTggattttgaaaaggtgcaggccatattgtgctgcctcaaaaatacaa	.(((((..........((((((((..((((..(((...............)))..))))..))))))))..........)))))...........	459	1362	945	616.877	1021.58	950.225	2588.68
ssc-miR-149	154447008	154447110	-	TCTGGCTCCGTGTCTTCACTCCC	23	gcccaggcTCTGGCTCCGTGTCTTCACTCCCgtgtgtgtccgaggagggagggagggacgggggctgtgctggggc	.((((((.((....)).))))))((((..((((.(((((...((....))....)))))))))..))))...((((((((............))))))))...	829	918	694	1114.14	688.555	697.837	2500.53
ssc-miR-107	110407095	110407181	-	AGCAGCATTGTACAGGGCTATC	22	ttctctctgctttcagcttctttacagtgttgccttgtggcatggagttcaAGCAGCATTGTACAGGGCTATCAaagcacagagagc	((((((.((((((.(((.(((.(((((((((((.(((............)))))))))))))).))))))...)))))).)))))).	585	1024.33	924.667	786.216	768.311	929.779	2484.31
ssc-miR-7	35113306	35113452	+	TGGAAGACTAGTGATTTTGTTGTT	24	tggatgttggtctagttctgtgTGGAAGACTAGTGATTTTGTTGTTtttagataactaaatcgacaacaaatcacagtctgccatatggcacaggccatgcctctacag	..........((((((((.......((....))...((....((((((.((.(..(((((.(((((.((((.((((((((((((((....)))))..)))))))))))))))))).)))))..).))))))))..))))))))))..	449	1190.5	918.5	603.438	892.946	923.579	2419.96
ssc-miR-150	50309879	50309955	-	TCTCCCAACCCTTGTACCAGTG	22	ctcggccctaTCTCCCAACCCTTGTACCAGTGcgtgcctcagtccctggtacaggaatggggggcagggacctgggg	(((((((((..((((((..((.((((((((.((........))..))))))))))..))))))..)))).)).))).	679	1053	644	912.548	789.813	647.561	2349.92
ssc-miR-152	24289531	24289641	-	TCAGTGCATGACAGAACTTGG	21	cggcccaggttctgtgatacactccgactcgggctctggagcagTCAGTGCATGACAGAACTTGGgcccggacggacctt	((((.(((.....)))...(((((((.((((((((((((((.((.((((..((((...(((....))))))))))).)).)))))))))))))).))).))))))))....	444.5	1211	793.833	597.39	908.323	798.223	2303.93
ssc-miR-133a-5p	69274653	69274755	-	AGCTGGTAAAATGGAACCAAAT	22	cgggacccaaatgctttgctaaAGCTGGTAAAATGGAACCAAATcaactgttgaatggatTTGGTCCCCTTCAACCAGCTGtagctgcgcattgacagcgccg	..((.....(((((...((((.(((((((..((.((.((((((((............)))))))).)).))..))))))).))))...))))).......)).	647.5	950.5	716.5	870.213	712.932	720.462	2303.61
ssc-miR-301	37079084	37079169	+	CAGTGCAATAGTATTGTCAAAGC	23	gctaacaaatgctctgactttattgcactactgtactttacagctacCAGTCCAATAGTATTGTCAAAGCatctgagagcag	..(((((..((.(((((.((((.((((((((((.(((((...))))).....))))))))))....)))).))))).))..)))))	595	999	704	799.656	749.31	707.893	2256.86
ssc-miR-30a-3p	57750736	57750842	-	CTTTCAGTCGGATGTTTGCAGC	22	tccctgcgacagtgagcggcTGTAAACATCCTCGACTGGAAGctgtgaggctgaagacgggCTTTCAGTCGGATGTTTGCAGCcgccgactgcctcccgcatcagga	(((.((((.((((..((((((((((((((((..(((((((((((((..........)).)))))))))))))))))))))))))))..)))).....))))...)))	459	1078	780.5	616.877	808.565	784.815	2210.26
ssc-miR-92b-3p	103407085	103407201	-	TATTGCACTCGTCCCGGCCTCC	22	gcgggcgggAGGGACGGGACGCGGTGCAGTGTTgttctttcccctgccaaTATTGCACTCGTCCCGGCCTCCggcccccc	...((((..(((((..(((((.((((.(((((..(((((((.((((((((((((.............))))))))))))))))))).))))).)))).)))))...)))))..))))	554	806	824	744.553	604.548	828.556	2177.66
ssc-miR-365-3p	45152782	45152889	-	TAATGCCCCTAAAAATCCTTAT	22	aaaaatGAGGGACTTTCAGGGGCAGCTGTgttttctgactcagtcaTAATGCCCCTAAAAATCCTTATtgttcttgcagt	....((((((((((((((((.((((((((..(((.(((((((((((.(((....))).)))).....))))))))))..)))))))).)))))))..))))).)))).	335.5	1018	864	450.898	763.561	868.777	2083.24
ssc-miR-425-5p	34898106	34898192	-	AATGACACGATCACTCCCGTTGAGT	25	aagtgctttggAATGACACGATCACTCCCGTTGAgtgggcacccaagtagccATCGGGAATGTCGTGTCCGCCCagtgct	(((((.((..(((...(((((((.((.((((((((..(((....)))..))))....)))).)))))))))...)))..)).)))))	442	883	737	594.03	662.303	741.075	1997.41
ssc-miR-374a-5p	67530361	67530471	-	TTATAATACAACCTGATAAGTG	22	catcggccaTTATAATACAACCTGATAAGTGttacagcaCTTATCAGGTTGTATTGTAATTgtctgtgtatatatatgcc	..((((.....))))..((..........((((..(((.((((((((((((((((((((((((....)))))))))))))))))))))))).)))..))))........))	299	1156	658.5	401.844	867.069	662.141	1931.05
ssc-miR-574	31672439	31672541	+	CACGCTCATGCACACACCCACA	22	tgggtgcgggcgtgtgagtgtgtgtgtgtgagtgtgtgtcgctccgggtcCACGCTCATGCACACACCCACAcgcccgca	((((((((...))))..))))(((((((((((((((...(((((((..((((((((..((......))..))))))))..))))))).)))))))))))))))	419	930	627	563.119	697.556	630.467	1891.14
ssc-miR-195	54717310	54717403	+	TAGCAGCACAGAAATATTGGCA	22	cagcccccctggctcTAGCAGCACAGAAATATTGGCaccgggcggagagtctgccagtattggctgtgctgccccaggca	.......(((.(((((.((...(((((((((.((((((((((...(((.....)))))))))))))..)))))))))...)).))))).)))..	164	1014	783.333	220.409	760.561	787.664	1768.63
ssc-miR-181c	65553658	65553760	-	AACATTCAACCTGTCGGTGAGTT	23	caagggtttgggggAACATTCAACCTGTCGGTGAGTttgggcagctcaggcaaaccatcgaccgttgagtggaccccgaggcctgga	....((((.((..(((..(.((((..((((((((..(((((((.(((((((....))...)))))))))))).))))))))..)))).)..)))))))))...	265	609	945	356.149	456.787	950.225	1763.16
ssc-miR-130a	12929884	12929967	-	CAGTGCAATGTTAAAAGGGCAT	22	cgggccggagctcttttcacattgtgctactgtctgcacctatcactagCAGTGCAATGTTAAAAGGGCATtggccacg	.....(((((((..((((((((.((((((..((.(((..............))).))..)))))).))))))))..))))).))	367	820	604	493.233	615.049	607.34	1715.62
ssc-miR-222	45275598	45275711	-	AGCTACATCTGGCTACTGGGTCT	23	tgccctcaatggctcagtagccagtgtagatcctgtcatttgtaatcagtAGCTACATCTGGCTACTGGGTCTCtgatgg	.......((((.(((.(((((((.(((..(((((((((((((((((((...(((...........)))...))))).))))))))))))))..))).)))))))..))).))))	395	771	546	530.864	578.296	549.019	1658.18
ssc-miR-339	726707	726789	+	TCCCTGTCCTCCAGGAGCTCACT	23	gcagccgccgTCCCTGTCCTCCAGGAGCTCActtaccttgggccgtgAGCTCCTCGAGGCCAGAGCCCgtgtctgcctct	(((((((.(((.((..(((.((((.((((((((((...((...))..)))))))))).)))).))).))..))).))))))).	441.667	594.167	559.167	593.582	445.661	562.258	1601.5
ssc-miR-99a	191558609	191558689	+	AACCCGTAGATCCGATCTTGTG	22	ccattggcataAACCCGTAGATCCGATCTTGTGgtgaagtggaccgcacaagctcgcttctatgggtctgtgtcagtgtg	..((((((((((.(((((((((..(((.((((((.((........)))))))).)))..))))))))).))))))))))..	255	867	589.5	342.71	650.302	592.759	1585.77
ssc-miR-205	146808278	146808371	-	TCCTTCATTCCACCGGAGTCTG	22	ctcttgTCCTTCATTCCACCGGAGTCTGtctcatacccaaccagatttcagtggagtgaagctcaggag	(((((((....((((((..(((((((((((.((((((((.............)))))))).)))))))))))..))))))))))))).......	240	734	549	322.55	550.544	552.035	1425.13
ssc-miR-542-3p	3331	3440	+	TGTGACAGATTGATAACTGAAA	22	cctcagacgtcTCGGGGATCATCATGTCACGAgagaccactgtgcactTGTGACAGATTGATAACTGAAAggtctgggag	.....((((((.......(((((((...((((..((((...(((((((((..((....))...)))))))))...))))..))))...))))))).......))))))..	306	819	381	411.251	614.299	383.107	1408.66
ssc-miR-335	19337982	19338080	-	TCAAGAGCAATAACGAAAAATG	22	cttttgggcgggggTCAAGAGCAATAACGAAAAATGtttgtcataaaccgtttttcattattgctcctgacctcctctca	.....((((.((((((((.(((((((((.((((((((.((......)).)))))))).))))))))).)))))))).))))..................	294	1004	239	395.124	753.06	240.321	1388.51
ssc-miR-139-5p	7935614	7935709	-	TCTACAGTGCACGTGTCTCCAGT	23	gtgtatTCTACAGTGCACGTGTCTCCAGtgtggctcggaggcTGGAGACGCGGCCCTGTTGGAGTaac	(((((((.((((((((((((.((.((((((((((((...........)))))))))))))).)))).)))))).)).)))).)))...........	495	503	325	665.26	377.28	326.797	1369.34
ssc-miR-214	126099459	126099570	-	ACAGCAGGCACAGACAGGCAGT	22	ggcctggctggacggagttgtcatgtgtctgcctgtctacacttgctgtgcagaacatccgctcacctgtACAGCAGGCACAGACAGGCAGtcacatgacaacccagcct	.....((((((.....(((((((((((.((((((((((...((((((((((((.............))))))))))))...)))))))))).)))))))))))))))))...	325	692	402	436.787	519.041	404.223	1360.05
ssc-miR-190a	120447972	120448112	-	TGATATGTTTGATATATTAGGTT	23	ggcctctgtgTGATATGTTTGATATATTAGGttgttatttaatccaactatatatcaaacatattcctacagtgtcttgccc	.((((..((((((...((.(((..(((((.((((((((((((((((..(((((..........)))))))))))))))))))))..))))).)))...(((((....)))))............))....)))))).))))	328	687	392	440.819	515.291	394.167	1350.28
ssc-miR-20a	66610503	66610600	+	TAAAGTGCTTATAGTGCAGGTAG	23	gtagcacTAAAGTGCTTATAGTGCAGGTAgtgtttagttatctactgcattatgagcacttaaagtactgc	.((((((...((((.(((.(((((((((((((((((.(((((......)).))))))))))))))))))))..))).)))).))))))..........	331.5	664	376.333	445.522	498.04	378.414	1321.98
ssc-miR-22-5p				AGTTCTTCAGTGGCAAGCTTTA	22	gagccgcagtAGTTCTTCAGTGGCAAGCTTTAtgtcctgacccagctaAAGCTGCCAGTTGAAGAACTGTtgccctctgc	.((.(((.(((..(((..(((((((((((((((.((((((.((.........))))))))))))).))))))))))..))).))).)))...)).	225	670	445	302.391	502.54	447.46	1252.39
ssc-miR-331-3p	92224967	92225073	-	GCCCCTGGGCCTATCCTAGAAT	22	ttgtttgggtttgtTCTAGGTATGGTCCCAGGGATcccagatcaaaccagGCCCCTGGGCCTATCCTAGAAccaacctaa	(((...)))...((((..(((((((((.((((((((.((((.(((((((..(.............)..))))))).)))))))))))).)))))))))..)).))..	260	523	487	349.429	392.281	489.693	1231.4
ssc-miR-29c	148552989	148553094	+	TAGCACCATTTGAAATCGGTT	21	atctcttacacaggctgaccgatttctcctggtgttcagagtctgtttttgtcTAGCACCATTTGAAATCGGTTAtgatgtaggggga	(((......(((((((((((...(((((((((((...((((((((((((.....)))))...)))))))...))))))))))))).))))))))).....)))...	195.5	559.25	543.25	262.744	419.471	546.254	1228.47
ssc-miR-497	54717009	54717121	+	CAGCAGCACACTGTGGTTTGTA	22	cccgcccCAGCAGCACACTGTGGTTTGTacggcactgtggccacgtccaaaccacactgtggtgttagagcgagggtggg	...((((.(((((.(((((((((.((((.((((.(((((((((.(((((......)))..)).))))))))).)))).)))).......))))))))))))....)))).)).	194	595	516	260.728	446.286	518.853	1225.87
ssc-miR-885-5p	42294	42364	-	TCCATTACACTACCCTGCCTCT	22	cactcggcccgcgctctcTCCATTACACTACCCTGCCTCTtctccacgagAGGCAGCGGGGTGTAGTGGATagagcacgg	.(((((.(((((((((((.(((((((((((......))))))))).))))))))))))).)))))......	167	473	642	224.441	354.778	645.55	1224.77
ssc-miR-137	131567064	131567168	-	TTATTGCTTAAGAATACGCGT	21	actctcttcggtgacgggtattcttgggtggataatacggattacgttgTTATTGCTTAAGAATACGCGTAGtcgaggagag	.(.((.((((((((((((((..(((.((((((((..(..(.(((((((.....)).))))))..)..)))))))).)))..)))))))))))..))).)))....	187	571	498	251.32	428.284	500.754	1180.36
ssc-miR-7134-5p	5388521	5388582	+	ATGTCCGCGGGTTCCCTATCC	21	ATGTCCGCGGGTTCCCTATCCcgggttggttgagttcgcggATGCGGAACCTGCGGATACGG	.((((((((((((((..((((((..((.....))..)).))))..))))))))))))))...	279	444	463	374.965	333.027	465.56	1173.55
ssc-miR-500	48637984	48638080	+	ATGCACCTGGGCAAGGATTCTGA	23	cccctctctaatccttgctacctgggtgagagtgctgtgtgaatgcaATGCACCTGGGCAAGGATTCTgagagtgagagc	.......((((..(((((.(((((((((...(..((((....(((.........)))...))))..))))))))))..)))))...)))).......	293	488	282	393.78	366.029	283.559	1043.37
ssc-miR-199a-5p	126105239	126105348	-	CCCAGTGTTCAGACTACCTGTTC	23	tccgtcgcCCCAGTGTTCAGACTACCTGTTCaggacaatgccgttgtACAGTAGTCTGCACATTGGTTAgactggg	.....((((.......((((((((.(((...(((((((.((((((((.(((...((......)).....))))))))))).)))))))...))).)))))..))))))).	225	539.5	333.5	302.391	404.657	335.344	1042.39
ssc-miR-28-5p	135461289	135461374	+	AAGGAGCTCACAGTCTATTGA	21	ggtccttgccctcAAGGAGCTCACAGTCTATTGAGttgcctttctgtcttcccCACTAGATTGTGAGCTCCTGGAgggcaggcact	(((.(((((((((.((((((((((((((((.((....................)).)))))))))))))))).))))))))).)))	265	393.5	387	356.149	295.149	389.14	1040.44
ssc-miR-95	4277238	4277318	+	TTCAACGGGTATTTATTGAGC	21	aacacagtgggcgctcaataaatgtttgttgaattgagatgcgttaaaTTCAACGGGTATTTATTGAGCAcccactctgtg	.(((.((((((.((((((((((((..(((((((((...........)))))))))..)))))))))))).)))))).))).	259	524	290	348.085	393.031	291.603	1032.72
ssc-miR-328	25134077	25134180	-	CTGGCCCTCTCTGCCCTTCCGT	22	ggagcgggggggcaggaggggctcagggagaaagtgtgtgccgcccCTGGCCCTCTCTGCCCTTCCGTcccccgttcctg	.(((.....))).....(((((..((..(((..((((((..(((((.(((((.....(((.....)))))))))))))..))))))..)))..))..)))))..	310	359	310	416.627	269.272	311.714	997.613
ssc-miR-196a	24836761	24836862	+	TAGGTAGTTTCATGTTGTTGGG	22	ctgagtgaatTAGGTAGTTTCATGTTGTTGGGcctggatttctgaacacaacgacattaaaccacccgactcacggcagt	......(((((((((..((((.(..(((.((((.(((((((((.....((....)).....))))))))).)))).)))..).))))))))))).)).....	286	513.5	216.333	384.372	385.156	217.529	987.058
ssc-miR-204	250527006	250527149	-	TTCCCTTTGTCATCCTATGCCT	22	ggctacagtccttctcatgtgactcgtggacTTCCCTTTGTCATCCTATGCCTgagaatatatgaaggaggctgggaaggcaaagggacgttcaattgtcatcactggc	(((((((.(((.(((((....)))))...)))..........(((((...(((((.((((((((((.(((((.((((...............))))))))).)))))))))).)))))...)))))....))).))))......	159	394	321	213.689	295.524	322.775	831.988
ssc-miR-15b	108388133	108388230	+	TAGCAGCACATCATGGTTTACA	22	ttgaggccttaaagtactgTAGCAGCACATCATGGTTTACAtactacaatcaagatgcgaatcattatttgctgctctagaaatttaaggaaattcat	.(((..(((((((...((..(((((((.((.((((((..(((.((.......)))))..)))))).)).)))))))..))...)))))))....))).	272	307	210	365.557	230.268	211.161	806.986
ssc-miR-218b	15443748	15443859	-	TTGTGCTTGATCTAACCATGT	21	agattttctgTTGTGCTTGATCTAACCATGTGgttgccaggtatgagtaaaacATGGTTCTGTCAAGCACCATGgaacgtca	((((....(..(((.((..(((..(.(((((((((..((((((((..((((((....)).)))).))))))))..))))))))).)..)))..)).)))..)...))))...	121	394	317	162.619	295.524	318.753	776.895
ssc-miR-361-5p	78804767	78804870	-	TTATCAGAATCTCCAGGGGTAC	22	ggagcTTATCAGAATCTCCAGGGGTACttataatttgaaaaagtCCCCCAGGTGTGATTCTGATTTGCttcctcctcctc	...((((...((((((..(((((((((.((.((((.((((...........)))).)))).))...)))))))))..))))))...)))).(((....)))...	183	382	243	245.945	286.523	244.344	776.811
ssc-miR-450a	4173	4278	+	TTTTGCGATGTGTTCCTAATAT	22	gtctgtcaaagaaagatgctaaactggTTTTGCGATGTGTTCCTAATATgcagtataaatatattgggagcattttgcatgcatggttttgtatcactatacagat	((((((...((...(((((.(((((.....(((((..(((((((((((((.........)))))))))))))..))))).....))))).))))).))..))))))	118.5	524.5	212	159.259	393.406	213.172	765.838
ssc-miR-363	126199342	126199433	-	AATTGCACGGTATCCATCTGT	21	gctgttgtcgggtggatcacgatgcaattttgattagtatcataggagaaaAATTGCACGGTATCCATCTGTAAaccgca	..((..(((.(((..(((((((((..((.(((((((((..(((......)))....)))))))))))..)))))))))..))).)))..)).	257	315	170	345.397	236.269	170.94	752.606
ssc-miR-19b	66610640	66610726	+	TGTGCAAATCCATGCAAAACTGA	23	ctgttctatggttagttttgcaggtttgcatccagctgtgtgatattctgcTGTGCAAATCCATGCAAAACTGActgtgg	(((((..(((..((((((((((((((((((((..((((.............)))))))))).)).))))))))))))..))))))))	238.5	372.333	151	320.534	279.272	151.835	751.641
ssc-miR-17-5p	66610056	66610140	+	CAAAGTGCTTACAGTGCAGGTAG	23	gaataatgtCAAAGTGCTTACAGTGCAGGTAGtgataatgtgcatctACTGCAGTGAAGGCACTTGTAGcattatgg	((((..(((((((..((((((((.((.(((((.(((((........)).)))))))).)).))))))))...)))))))..))))	213.5	348.667	199.333	286.935	261.521	200.435	748.892
ssc-miR-676-3p	63280903	63281012	+	CCGTCCTAAGGTTGTTGAGTTT	22	aacgcgtgaCTCTTCAATCTCAGGACTCGCAtaattagcagaatgCCGTCCTAAGGTTGTTGAGTTctgcgtttct	..................((.((((((((((..((((..((((((.(((((..((((..........)))).))))).))))))..))))..)))))))..)))))....	143	380	211	192.186	285.023	212.167	689.376
ssc-miR-296-3p	66288704	66288782	-	AGGGTTGGGCGGAGGCTTTCCT	22	gacccttccgGAGGGCCCCCCCCAATCCTGTtgtgctggattcagAGGGTTGGGCGGAGGCTTTCCtgaaggctctg	.(((.(((((.(((..(((.(((((((((((.(((.........)))))))))))).)).)))..))).))))).))).	308	182	128	413.939	136.511	128.708	679.158
ssc-miR-155-5p	199063324	199063434	-	TTAATGCTAATTGTGATAGGGGT	23	ctatatgctgTTAATGCTAATTGTGATAGGGGtttttacctccgtctgacTCCTACATGTTAGCATTAACAgggtatgatg	.((((((((((((((..((((((((((((((...(.((((((((...((....))..)))))))))..))))))))))))))..))))..))))....)))))).......	131	325	231	176.059	243.769	232.277	652.105
ssc-miR-432-5p	132078995	132079082	+	TCTTGGAGTAGGTCATTGGGT	21	tccaggTCTTGGAGTAGGTCATTGGGTggatcctttatttccctatgtgggccacTGGATGGCTCCTCCATGGCTtggag	.......(((((((((.(((((..((((((..(((((.(((..(((......))).))))))))..)))))).))))).)))))))))	259	258	83	348.085	193.515	83.4589	625.06
ssc-miR-532-3p	48632024	48632114	+	CCTCCCACACCCAAGGCTTGC	21	ttgctttctctcttaCATGCCTTGAGTGTAGGACCGTtggcatctgaatacCCTCCCACACCCAAGGCTTGCAggagggc	...(((..(((((((.((.((((((.((((.(((..((............))..))).)))).)))))).)).)))))))..)))......	226	255	129	303.735	191.265	129.713	624.713
ssc-miR-181d-5p	65553461	65553588	-	AACATTCATTGTTGTCGGTGGGTT	24	tcacaatcAACATTCATTGTTGTCGGTGGGTTgtgagacggaggccagaCCCACCGAGGGATGAATGTCACtgtggctgg	..(((...((((((((.((.(((....)))..((((((((....((((((((((...............))))))))))..)))))))))).))))))))((((........)))).........)))	178.167	226.5	206.667	239.449	169.889	207.809	617.147
ssc-miR-124a	14443005	14443089	-	TAAGGCACGCGGTGAATGCC	20	aggcctctctctccgtgttcacagcggaccttgatttaaatgtccatacaatTAAGGCACGCGGTGAATGCCAagaatggggctg	.((((((..(((..(..(((((.(((..((((((((.............))))))))..))).)))))..)..)))..)))))).	117.5	247	263.5	157.915	185.265	264.957	608.137
ssc-miR-106a	126200183	126200263	-	CAAAGTGCTTACAGTGCAGGTAG	23	ccttggccgtgtAAAAGTGCTTACAGTGCAGGTAGCtttttgagatctactgcaatgcaagcacttcttacattaccatgg	((.(((..((((((((((((((.((.(((((.(((.((.....)).)))))))).)).)))))))).))))))..))).))	169	268.167	163.333	227.129	201.141	164.236	592.507
ssc-miR-342				TCTCACACAGAAATCGCACCCGT	23	aaggtgagggtgctatctgtgactgagggacatggcgcatagaactgTCTCACACAGAAATCGCACCCGTCAccttggcc	(((((((((((((..((((((.....((((((.............)))))).))))))....)))))).)))))))....	164	265	150	220.409	198.766	150.829	570.005
ssc-miR-136	132079189	132079280	+	ACTCCATTTGTTTTGATGATG	21	tgagccctcggaggACTCCATTTGTTTTGATGATGGAttcttacgctccatcatcgtctcaaatgagtcttcagagggttct	...(((((((((((.(((((((.((((((...((((((((((.........))))))))))...))))))))))))).)))))))).)))..	175	234	141	235.193	175.514	141.78	552.486
ssc-miR-132	50015711	50015811	-	TAACAGTCTACAGCCATGGTCG	22	ctccagggcaaccgtggctttcgattgttactgtgggaaccggaggTAACAGTCTACAGCCATGGTCGccccgcagca	.(((....((((((...((((.(((((((((...((((((((((.(((...)))..))))))))))...))))))))).))))...)).))))....))).	101	252	221	135.74	189.015	222.222	546.977
ssc-miR-1343	28433181	28433265	-	CTCCTGGGGCCCGCACTCTCGC	22	gcttcggtgctggggagcggcccccgggcgggcctctgctctggcccCTCCTGGGGCCCGCACTCTCGCtccgggtccg	.((.(((.((((.((..(((.((((.(((((((.(((((........)))))..))))))).)))).)))..)).))))))).))	188	180	152	252.664	135.011	152.84	540.516
ssc-miR-130b	53695553	53695654	-	CAGTGCAATGATGAAAGGGCAT	22	gcctgcctgacactctttccctgttgcactactgtgggccactgggaagCAGTGCAATGATGAAAGGGCATcagtcaggc	.(((((......((((((.((((..(((((((...((((((((...((...((....))..))))))))))...)))))))..)))).)))))).)))))..	160	267	118	215.033	200.266	118.652	533.952
ssc-miR-144	47176951	47177050	+	TACAGTATAGATGATGTACT	20	gccctggctgggatatcatcatatactgtaagtttgcgatgagacacTACAGTATAGATGATGTACtagtccgggt	((((((.((((((((.((((((.(((((((((.((((......))))..)))))))))))))))(((((......)))))))))))))..)).))))...	81	302	154	108.861	226.518	154.851	490.23
ssc-miR-769-5p	47579820	47579920	+	TGAGACCTCTGGGTTCTGAGCT	22	tgcgctctgaccTGAGACCTCTGGGTTCTGAGCtgtgatgttgcttccaagCTGGGATCTCTGGGGTCTTGGTTcagggt	..(((((.(((((((.(..(((((((.(((((((.((((..((.......))..)))))))))))..)))))))..).))))))))))))...........	95	181	219	127.676	135.761	220.211	483.648
ssc-miR-192	6416971	6417077	+	CTGACCTATGAATTGACAGCC	21	gcacagggctCTGACCTATGAATTGACAGCCagtgctctcatctcccctctggctgccaattccataggtcacaggtatg	.....(((.(((((..(((.((((((((((((((.(((((((................))))))).))))).)))))))))..))).)))..)))))..........	39	426.5	106	52.4144	319.901	106.586	478.901
ssc-miR-146b	123301746	123301850	+	TGAGAACTGAATTCCATAGGCTGT	24	gaactttggccacctggctcTGAGAACTGAATTCCATAGGCtgtgagctctagcaaatgccctaggaactcagttctggtgcccggctgtgctatagtc	........(((.((((((((.(((.((.((((((((.((((.((((..((..((....))..))..)))))))).)))))))))).))).)).)).)))).))).	71	237.5	187	95.4211	178.139	188.034	461.594
ssc-miR-182	20035199	20035303	+	TTTGGCAATGGTAGAACTCACACT	24	tcgcaccgttTTTGGCAATGGTAGAACTCACACTggtgagataatgggatccggtggttctagacttgccaactatggtgcgag	...........(((((((((((..(((((((...((((((...((((((..............))))))))))))...)))))))..))))))))))).......	106	235	140	142.46	176.264	140.774	459.498
ssc-miR-212	50016143	50016252	-	ACCTTGGCTCTAGACTGCTTACT	23	gcgcgccggcACCTTGGCTCTAGACTGCTTACTgcccgggccgccctcagtaacagtctccagtcacggccaccgacgcctg	((.....))..((..((((((.(((.(((..((.(((((..((((((.((((((...(((...))).))))))))))))..))))).))...))).)))))).))).)).	86	190	182	115.58	142.511	183.006	441.098
ssc-miR-142-3p	36203904	36204009	+	TGTAGTGTTTCCTACTTTATGGA	23	gtgcagtcaccCATAAAGTAGAAAGCACTACTaacagcactggagggTGTAGTGTTTCCTACTTTATGGatgagtgtact	((.((....((((((((.(((.(((((((((((.(((((((((...((....))......))))))))).))))))))))).))).))))))))...)))).....	108	256	97	145.148	192.015	97.5363	434.699
ssc-miR-138	30329399	30329488	+	AGCTGGTGTTGTGAATCAGGCCG	23	gcggtggggcAGCTGGTGTTGTGAATCAGGCcgttgccaatcagagaacggctacttcacaacaccagggtcacaccccaccaca	((((.((((.(((..(((((((((((((...(((((((...........)))))))..))))))))))))).))).)))).)))).....	83	207	161	111.549	155.262	161.89	428.701
ssc-miR-374b-5p	67425175	67425278	-	ATATAATACAACCTGCTAAGT	21	tcggatggATATAATACAACCTGCTAAGTGtcctagcaCTTATCAGGTTGTATTATCATTgtccgtgtctatggctctcg	..............((((..(..(((((((((((((.(((((((....))))))).)))))))))))))..)..)))).((((..(((....)))....)))).	114	191	116.5	153.211	143.261	117.144	413.617
ssc-miR-34c	44166853	44166960	-	AGGCAGTGTAGTTAGCTGATTGC	23	tctagttactAGGCAGTGTAGTTAGCTGATTGCtgataaaaccaatcactaaccacacggccaggtaaaaagat	.......((((((..((((..(((.((((.(((((.((((((..........))))))))))).)))).)))..))))..))))))(((......)))..........	77	203	151	103.485	152.262	151.835	407.582
ssc-miR-129a	20324620	20324715	-	AAGCCCTTACCCCAAAAAGCAT	22	cttcgtgaatCTTTTTGCGGTCTGGGCTTGCtgtacataactcaatagccggAAGCCCTTACCCCAAAAAGCATtcgcgg	...((((((((((((((((((((.(((..(((((((((((..........)))))...))))))..))).))))))).))))))))))))).....	95.5	191	131.5	128.348	143.261	132.227	403.837
ssc-miR-135	90552018	90552148	-	TATGGCTTTTTATTCCTATGTGA	23	agataaattcactctagtgcttTATGGCTTTTTATTCCTATGTGAtagtaataaagtctcatgtagggatggaagccatgaaatacattgtgaaaaatca	...(((...(((((....((..(((((((((.(..(((((((..(((.............)))..)))))))..))))))))))..))...)))))..))).....((.....))..((....))......	72	195.5	156.5	96.7651	146.637	157.365	400.767
ssc-miR-215	11786564	11786665	-	ATGACCTATGAATTGACAGACA	22	agagatggtgtacaggaaaATGACCTATGAATTGACAGACaatgtggctaaatctgtctgtcatttctgtaggccaatattctgtatatctctgct	...(((((.(((((((((((...((.((((((((.(((((((((((........)).))))))))).))).))))).))...)))))))))))))).))...	12	447.5	42	16.1275	335.652	42.2322	394.012
ssc-miR-19a	66610343	66610424	+	TGTGCAAATCTATGCAAAACTGA	23	gcagtcctctgttagttttgcatagttgcactacaagaagaatgtagtTGTGCAAATCTATGCAAAACTGAtggtggcctgc	((((.((.(..((((((((((((((((((((((((.......))))...))))))..))))))))))))))..).)).))))	121	200.333	76	162.619	150.262	76.4202	389.301
ssc-miR-1307	46341	46469	-	CTCGGCGTGGCGTCGGTCGTGG	22	ctaccaatctcgaccggacctcgaccggctcgtctatgttgccaatcgACTCGGCGTGGCGTCGGTCGTGgtagataggc	...............(((..(((.((((((((...(((.(((((((.((.((.(((..(((..............)))..))))).))..))))))).)))...)))))))).)))..)))........	128	112	129	172.027	84.0067	129.713	385.747
ssc-miR-1296-5p	72055616	72055719	-	TTAGGGCCCTGGCTCCATCTCC	22	cctaactgggTTAGGGCCCTGGCTCCATCTCCtttaggaaaaccttctgtgggGAGTGGGGTTTTGACCCTAACCcagctgggct	.......((((.(((((((((((.....(((((((..((..(((((.....)))))..))..))))))).....))))))))))).))))..............	123	130	119	165.307	97.5078	119.658	382.473
ssc-miR-425-3p	34898106	34898192	-	CATCGGGAATGTCGTGTCCGCC	22	aagtgctttggAATGACACGATCACTCCCGTTGAgtgggcacccaagtagccATCGGGAATGTCGTGTCCGCCCagtgct	(((((.((..(((...(((((((.((.((((((((..(((....)))..))))....)))).)))))))))...)))..)).)))))	84	128	165	112.893	96.0077	165.912	374.813
ssc-miR-505	130835619	130835730	-	GTCAACACTTGCTGGTTTCCTCT	23	gcactcagtgggggagccaggaagtattgatgtttctgccaggttagcgTCAACACTTGCTGGTTTCCTCTctggagcat	.....((((((.(.(((.(((((((((((.((((.((((((((.((....))..)))))))).)))).))))))))))).)))).))))))..(((((....))))).....	111	144	115	149.179	108.009	115.636	372.824
ssc-miR-455-3p	286017358	286017470	+	GCAGTCCATGGGCATATACACT	22	tggcgtgagggTATGTGCCTTTGGACTACATCGtggaagccagcaccatGCAGTCCATGGGCATATACACttgcctcaag	(((((..((((((((.......)))))).))(((((((((..((((((.(((.(((........))).))).))))))..))))))))).))))).....(((....)))...	55	153	180	73.9177	114.759	180.995	369.672
ssc-miR-185	55086516	55086622	+	TGGAGAGAAAGGCAGTTCCTGA	22	ggtgagggatTGGAGAGAAAGGCAGTTCCTGAtggtcccctccccaggggctggctttcctctggtccttccctcc	....((((((.(((((((..(((.(((((.(((..((((..((......)).))))..))).))))))))..))))))))))))).....((.((.......)).))	100	172	83	134.396	129.01	83.4589	346.865
ssc-miR-339	181756284	181756369	-	TCCCTGTCCTCCAGGAGCTC	20	taagacaaggTCCCTGTCCTCCAGGAGCTCAtggtccaatagaagcatatatacaaatggctctgaggggagatcccgctgtggct	....(((.((...((..((((..(((((.(((......(((......)))......))))))))))))..))...))..)))....	104.667	113.167	114.667	140.668	84.8818	115.301	340.85
ssc-miR-490-3p	13361959	13362081	-	CAACCTGGAGGACTCCATGCTGT	23	ttgttcgacaCCATGGATCCCCAGGTGGGTcacgtttcaagatacacCAACCTGGAGGACTCCATGCTGttgagctgtt	.....(((.((((((((........((((((((.(((((((((((((((.(((...(((....)))..))).)))))).))).)))))).))))))))..))).))))))))...........	67	142	132	90.0453	106.509	132.73	329.284
ssc-miR-493-5p	132069387	132069497	-	TTGTACATGGTAGGCTTTCATT	22	ccccagggccTTGTACATGGTAGGCTTTCATTcattcgtttgcacatgcggTGAAGGTCTACTGTGTGCCAGGccctgtgcca	((((((......))))))((((((((.(((((..((((((((((((.....(((........)))))))))))))))..))))).))))))))..................	136	136	33	182.778	102.008	33.1825	317.969
ssc-miR-30c-3p	57721666	57721775	-	CTGGGAGAAGGCTGTTTACTCT	22	gacagatacTGTAAACATCCTACACTCTCAGCtgtggaaagtaagaaagCTGGGAGAAGGCTGTTTACTCTctctgcctt	..(((((((.((((....(((((((.(((...(((((((((..............))))))))).))).)))))))....)))))))......)))).............	101	129	83	135.74	96.7577	83.4589	315.957
ssc-miR-504	129654203	129654304	+	GACCCTGGTCTGCACTCTATC	21	gctgttgggAGACCCTGGTCTGCACTCTATCTgtatgcttactgaagggagcgcagggcagggtttcccacacagagggc	(((.((((((((((((((((..((((.((((.((.(((....))).))..)))).))))..)))))))))))).))))..))).((.((.......)).)).	117	103	80	157.243	77.2562	80.4423	314.942
ssc-miR-129b	21181553	21181636	+	CTTTTTGCGGTCTGGGCTTGC	21	ccctttggatCTTTTTGCGGTCTGGGCTTGCtgttcctctctacagtagtcaggaagcccttaccccaaaaagtatctgcggga	.(((..(((((((((((.(((..((((((.(((.....((....))....))).))))))..))).))))))).))))..))).	66	116.5	127.5	88.7013	87.382	128.205	304.288
ssc-miR-7142-3p	7444711	7444770	-	TTTGTTGGCTCCTCTGAAGTGA	22	ACTCTCCGAGGGGCCTTCAAGGGcaagttcttgtcaccTTTGTTGGCTCCTCTGAAGTGA	(((.((.((((((((..(((((((((....)))...))))))..)))))))).)))))..	54	94	135	72.5738	70.5056	135.746	278.826
ssc-miR-345-3p	128658296	128658390	+	CCCTGAACTAGGGGTCTGGAGT	22	acccaggtctGCTGACTCCTAGTCCAGTGCttgtgatggctggtgggCCCTGAACTAGGGGTCTGGAGgcctgggttt	..(((((((((((((.((((((((((((.(((.(((..(........)..))).))).)))))))))).)))))))))))))))...........	69	97	104	92.7332	72.7558	104.575	270.064
ssc-miR-361-3p	78804767	78804870	-	TCCCCCAGGTGTGATTCTGATT	22	ggagcTTATCAGAATCTCCAGGGGTACttataatttgaaaaagtCCCCCAGGTGTGATTCTGATTTGCttcctcctcctc	...((((...((((((..(((((((((.((.((((.((((...........)))).)))).))...)))))))))..))))))...)))).(((....)))...	98	87	57	131.708	65.2552	57.3152	254.278
ssc-miR-122	179916327	179916422	-	TGGAGTGTGACAATGGTGTTTGT	23	ccttagcagagctgTGGAGTGTGACAATGGTGTTTGTgtccaaactatcaaacgccattatcacactaaatagctactgttaggc	...((((((((((((((..(((((((.(((((((((((............))))))))))).)))))))..)))))).))))))))..........	11	297	12	14.7835	222.768	12.0663	249.618
ssc-miR-32	280645121	280645225	-	TATTGCACATTACTAAGTTGC	21	ggagaTATTGCACATTACTAAGTTGCatgttgtcacggcctcagtgcaatttagtgtgtgtgatattttc	......(((.(((.((.((((((((((..((((.((((((((((((((..((....))..)).))))))))))))))))..))))))))))...)).))).))).	39	128	83	52.4144	96.0077	83.4589	231.881
ssc-miR-193a-5p	45165036	45165117	-	TGGGTCTTTGCGGGCGAGATGA	22	gcgggagctgagggcTGGGTCTTTGCGGGCGAGATGAgggtgttggttcAACTGGCCTACAAAGTCCCAGTcctcggccc	..(((.(((((((((((((.(((((..(((.((.((((........)))).)).)))..))))).)))))))))))))))).	75	61	84	100.797	45.7537	84.4644	231.015
ssc-miR-744	59358197	59358296	+	TGCGGGGCTAGGGCTAACAGC	21	gcagggTGCGGGGCTAGGGCTAACAGCAgtcttactgaaggtttcctggaaaccacgcacatgctgttgccactaacctc	(..((((.(((((..((((.((((((.(((((((.((.....)).((((((...)))))).......)))))))))).))).)))).))))).))))..)	71	77	70	95.4211	57.7546	70.387	223.563
ssc-miR-145-3p	157346127	157346215	+	ATTCCTGGAAATACTGTTCTT	21	caccttgtcctcacgGTCCAGTTTTCCCAGGAATCCCTTagatgctgagatggGGATTCCTGGAAATACTGTTCTtgaggtcatgg	..((.((.(((((.((..((((.((.((((((((((((.............)))))))))))).)).))))..))))))).)).))...	32	97	106	43.0067	72.7558	106.586	222.349
ssc-miR-4334-3p	134433005	134433073	+	TCCCTGTCCTCCAGGAGCTC	20	ctgtgctgagCCCTGGAGTGACGGGGGTGaaagggcagagTCCCTGTCCTCCAGGAGCTCcccatgtgg	..(((..(((((((((((.((((((((.............))))))))))))))).))))..)))....	74.6667	54.6667	75.1667	100.349	41.0033	75.5823	216.934
ssc-miR-140-5p	107242	107380	+	CAGTGGTTTTACCCTATGGTAG	22	cctgccAGTGGTTTTACCCTATGGTAGgttacgtcatgctgttcTACCACAGGGTAGAACCACGGACagg	........(((..(.....((((((.................((((((((((.(((((((((((((.(((((((..(((......)))))))))).))))))))))))))).)))))))))))))).....)..)))..	30	104	96	40.3188	78.0062	96.5308	214.856
ssc-miR-1306-5p	55110940	55111043	+	CCACCTCCCCTGCAAACGTCC	21	gtctccaCCACCTCCCCTGCAAACGTCCAgtgatgcagaggtaatggACGTTGGCTCTGGTGGTGATGgacaggccgaac	...((((((....)).)))).((((.((((.((...((.((((((((...((......))..)))))))).))...)).)))).))))((((........))))	63	96	54	84.6694	72.0058	54.2986	210.974
ssc-miR-664-3p	11890513	11890592	+	TATTCATTTATCTCCCAGCCTACA	24	gaacattgaaaCAGGCTAGGAGAAGTGATTGGATagaaaatggtattcTATTCATTTATCTCCCAGCCTACAaaaagaaa	............(((((.(((((..(((.(((((((((.......))))))))).)))))))).)))))...........	29	93	80	38.9748	69.7556	80.4423	189.173
ssc-miR-184	53883626	53883708	+	TGGACGGAGAACTGATAAGGGT	22	ccagtcacatccccttatcacttttccagccagctttgtgactctaaatgtTGGACGGAGAACTGATAAGGGTaggtgattga	.(((((((...(((((((((.((((((..(((((((((......)))).)))))..)))))).)))))))))...))))))).	26	100	69	34.9429	75.006	69.3815	179.33
ssc-miR-874	145381089	145381200	-	CTGCCCTGGCCCGAGGGACCGAC	23	tggtgttagccctgcggccccacgcaccagggtaagagagactctcgcttcCTGCCCTGGCCCGAGGGACCGACtggctgggcc	..((((((((...........((((..(((....)))...)))).((((((((.(((.(.....)..))).)))))))).))))))))..((..(((.......))).))..	39	81	64	52.4144	60.7549	64.3539	177.523
ssc-miR-489	80161822	80161905	-	GTGACATCACATATACGGCGGC	22	tggcagcttggtggtcgtatgtgtggcgccatctacttgagcggttaggAGTGACATCACATATACGGCGGctaaactgct	(((((((.((((..((((((((((((.(((((......)).)))((((....))))..))))))))))))..)))).)))))))	46	91	37	61.8221	68.2555	37.2046	167.282
ssc-miR-2320-5p	60147823	60147903	-	TGGCACAGGGTCCAGCTGTCGGA	23	gctgtccccaTGGCACAGGGTCCAGCTGTCGGctgtaatacccgatgggtCGATGATGGTCCCTGTGTTTGgggcgagcac	(((..(((((...(((((((.(((...(((((((.............)))))))..))).)))))))..)))))..)))..	17	44	105	22.8473	33.0026	105.581	161.431
ssc-miR-455-5p	286017358	286017470	+	TATGTGCCCTTGGACTACATCG	22	tggcgtgagggTATGTGCCTTTGGACTACATCGtggaagccagcaccatGCAGTCCATGGGCATATACACttgcctcaag	(((((..((((((((.......)))))).))(((((((((..((((((.(((.(((........))).))).))))))..))))))))).))))).....(((....)))...	19	74	78	25.5352	55.5044	78.4313	159.471
ssc-miR-20b	126199775	126199854	-	CAAAGTGCTCACAGTGCAGGTAG	23	ccggcagtacCAAAGTGCTCACAGTGCAGGTAGgttttgcattactctactgtagtgtgggcacttccagtactcttgga	(((..(((((..(((((((((((.(((((.(((((........)).)))))))).)))))))))))...)))))..))).	60	70.1667	22	80.6375	52.6292	22.1216	155.388
ssc-miR-935	53057496	53057586	+	CAGTTACCGCTTCCGCTACCGC	22	ggcgcaggcggcagtggcgggagcggcccctcggccatcctccgtctgcCCAGTTACCGCTTCCGCTACCGCcgccgctc	(((((((((...((((((.(((((((((((((...((.(((............))).))...))))))))))))).)))))))))))))))	37	59	61	49.7265	44.2535	61.3373	155.317
ssc-miR-18a	66610192	66610286	+	TAAGGTGCATCTAGTGCAGATAG	23	gtgctttttgttcTAAGGTGCATCTAGTGCAGATAgtgaagtagattagcatctactgccctaagtgctccttctggcataagaagttatgt	.....(((((((((.((((((.(((..(((.((((.(((....((......))..))))))).)))..))).)))..))).))))))))).....	37	85	40.5	49.7265	63.7551	40.7239	154.206
ssc-miR-885-3p	42294	42364	-	AGGCAGCGGGGTGTAGTGGATA	22	cactcggcccgcgctctcTCCATTACACTACCCTGCCTCTtctccacgagAGGCAGCGGGGTGTAGTGGATagagcacgg	.(((((.(((((((((((.(((((((((((......))))))))).))))))))))))).)))))......	21	52	83	28.2231	39.0031	83.4589	150.685
ssc-miR-210	339052	339164	+	CTGTGCGTGTGACAGCGGCT	20	gcgcagggcagccactgcccaccgcacactgcgctgctccggacccaCTGTGCGTGTGACAGCGGCTGAtctgtcc	((((((...))))....((((((..(((..(((((.(((..(((((((((.((..(((...)))...)).)))))).))).))).)))))..)))..))))))....))....	33	78	47	44.3506	58.5047	47.2599	150.115
ssc-miR-1249	1499700	1499813	+	ACGCCCTTCCCCCCCTTCTTCA	22	tgtttgcatggggaggagggaggagatgggccaagttccctctgcctggaACGCCCTTCCCCCCCTTCTTCAcctagcgaac	.............((((((.((((((((((((.((.((.((((...(((((........))))))))).)).)).)))))))).))))))))))........(((......)))	40	64	47	53.7584	48.0038	47.2599	149.022
ssc-miR-664-5p	11890513	11890592	+	CAGGCTAGGAGAAGTGATTGGAT	23	gaacattgaaaCAGGCTAGGAGAAGTGATTGGATagaaaatggtattcTATTCATTTATCTCCCAGCCTACAaaaagaaa	............(((((.(((((..(((.(((((((((.......))))))))).)))))))).)))))...........	28	73	53	37.6309	54.7544	53.293	145.678
ssc-miR-29b	19034818	19034902	+	TAGCACCATTTGAAATCAGTGTT	23	cttcaggaagctggtttcatatggtggtttagatttaaaaagtgattgtcTAGCACCATTTGAAATCAGTGTTcttggggg	....(..((((((((((((((((.((((((..((((((.............)))))))))))).)))))))))).))))))..).	21.5	72.75	60.75	28.8951	54.5669	61.0859	144.548
ssc-miR-362	48638449	48638551	+	AATCCTTGGAACCTAGGTGTGAGT	24	ccccctctcaAATCCTTGGAACCTAGGTGTGAGTGctgctctagtgcaacacacctattcaaggattcaaagaggctga	(((....)))....((((..(((((..((((((((((...((((((((.(..(((...)))..)..))))))))))))))))))...)))))..)))).....	35	85	32	47.0386	63.7551	32.1769	142.971
ssc-miR-503				TAGCAGCGGGAACAGTACTG	20	gccccgcactcagccgtgcccTAGCAGCGGGAACAGTACTGCAGtgggcgatcggtactctggggtattgtttctgctgcccgggcaaggctgggactcccgccggggc	(((((((.(((((((.(((((..((((((((((((((((..(((...((.....))...)))..))))))))))))))))..))))).)))))))......)).)))))	26	87	34	34.9429	65.2552	34.188	134.386
ssc-miR-421-3p	67425023	67425135	-	ATCAACAGACATTAATTGGGCGC	23	acattgtaggCCTCATTAAATGTTTGTTGAATGAaaaaatgaatcATCAACAGACATTAATTGGGCGCctgctctgtg	....((((.((((((......)).))))...((((((((((...((((((((((((.(((.........)))))))))))))))...)))).))))))...))))........	29	67	44	38.9748	50.254	44.2433	133.472
ssc-miR-17-3p	66610056	66610140	+	ACTGCAGTGAAGGCACTTGT	20	gaataatgtCAAAGTGCTTACAGTGCAGGTAGtgataatgtgcatctACTGCAGTGAAGGCACTTGTAGcattatgg	((((..(((((((..((((((((.((.(((((.(((((........)).)))))))).)).))))))))...)))))))..))))	38	54	40.5	51.0704	40.5032	40.7239	132.298
ssc-miR-27b-5p	31340871	31340979	-	AGAGCTTAGCTGATTGGTGAAC	22	acgaggtgcAGAGCTTAGCTGATTGGTGAACAgtgactggtttccgctttgTTCACAGTGGCTAAGTTCTGCacctgaag	...........((((((((....(((((((((((((((((.((((.(((((((....(((...)))..))))))))))))))))))))))))))))..))))).)))..	31	52	51	41.6627	39.0031	51.282	131.948
ssc-miR-326	10800189	10800290	-	CCTCTGGGCCCTTCCTCCAGT	21	tctgtctgttgggctggaggcagggcctttgtgcaggcgggttgtgctcagatcgCCTCTGGGCCCTTCCTCCAGcccagaggcggattca	........((((((((.((((((((((((.(((((((......(((((..(((....)))..)))))..))))))).)))))))))))))))))))).....	48	51	29	64.51	38.2531	29.1603	131.923
ssc-miR-143-5p	157344726	157344828	+	GGTGCAGTGCTGCATCTCTGGT	22	gtcccccagccggaGGTGCAGTGCTGCATCTCTGGtcagctgggagtcTGAGATGAAGCACTGTAGCTCgggaagggaga	..((((.((....((.(((..((.(((.(((((((((.((((((.((((......)).)).)))))).))))))))).))).))..))).))....)).))))	19	25	72	25.5352	18.7515	72.3981	116.685
ssc-miR-148b-5p	20388169	20388277	+	GAAGTTCTGTTATACACTCAGGCT	24	atttgaggtGAAGTTCTGTTATACACTCAGGCtgtggctctctgaaagTCAGTGCATCACAGAACTTTGTctcgaaagct	...........((......(((.(((((((..(((((((((.((.((((..((((.............)))))))).)).)))))))))..))))))).))).....))	21	46	51	28.2231	34.5028	51.282	114.008
ssc-miR-708-5p	15120464	15120577	-	AAGGAGCTTACAATCTAGCTGG	22	ccctcAAGGAGCTTACAATCTAGCTGGGggtgaatgacttgcacatgaacgCAACTAGACTGTGAGCTTCTAGAgggcag	......((((...(((..((((((((.(((((((((((.(((((.((...((..(((.......)))..)).)).))))).))))))))))).))))))))..)))))))....	22	68	33	29.5671	51.0041	33.1825	113.754
ssc-miR-30c-1-3p	157473588	157473684	-	CTGGGAGAGGGTTGTTTACTCC	22	cgtagtgcgTGTAAACATCCTACACTCTCAGCtgtgagctcgaggtggCTGGGAGAGGGTTGTTTACTccttctgccatg	....(((((..((((.....(((((((.(((...((((((((..(.........)..)))))))).))).))))))).....)))))))))......	44	36	27	59.1342	27.0022	27.1493	113.286
ssc-miR-31	224397144	224397248	+	AGGCAAGATGTTGGCATAGCTG	22	actggagaggAGGCAAGATGCTGGCATAGCTGttaaactgagaacctgctatgccaacatattgccatctttcttgtc	.(((.(((....(..((...((((((..(((((.(((.(((((((((.(((........)))..))))))))).))).)))))..))))))..))..)))).)))	16	62	43	21.5033	46.5037	43.2378	111.245
ssc-miR-2320-3p	60147823	60147903	-	CGATGATGGTCCCTGTGTTTGT	22	gctgtccccaTGGCACAGGGTCCAGCTGTCGGctgtaatacccgatgggtCGATGATGGTCCCTGTGTTTGgggcgagcac	(((..(((((...(((((((.(((...(((((((.............)))))))..))).)))))))..)))))..)))..	33	44	31	44.3506	33.0026	31.1714	108.525
ssc-miR-331-5p	92224967	92225073	-	TCTAGGTATGGTCCCAGGGATC	22	ttgtttgggtttgtTCTAGGTATGGTCCCAGGGATcccagatcaaaccagGCCCCTGGGCCTATCCTAGAAccaacctaa	(((...)))...((((..(((((((((.((((((((.((((.(((((((..(.............)..))))))).)))))))))))).)))))))))..)).))..	34	35	36	45.6946	26.2521	36.199	108.146
ssc-miR-30b-3p	6717636	6717724	+	CTGGGAGGTGGATGTTTACTTC	22	tttcagttcgTGTAAACATCCTACACTCAGCTgtaatacatggattggCTGGGAGGTGGATGTTTACTTcagctga	.(((((...((((((...((((((((((.((.(((((((..............)))))))..))))))))))))...))))))))))).	35	43	28	47.0386	32.2526	28.1548	107.446
ssc-miR-148a-5p	51216008	51216118	+	AAAGTTCTGAGACACTCCGACT	22	gaggcAAAGTTCTGAGACACTCCGACTctgaatatgatagaagTCAGTGCACTACAGAACTTTGTctc	...........(((((...((((((..((((((((((((((((.((((..(((((((.......))).))))))))..)).))))))))))))))..)))))))))))...	23	31	48	30.9111	23.2519	48.2654	102.428
ssc-miR-187	112191794	112191898	-	TCGTGTCTTGTGTTGCAGCC	20	tgagacctcgggctacaacacgggactcgggcgctgctctgaccccTCGTGTCTTGTGTTGCAGCCGGagggacgcag	((((...(((((.(((....)))))))).((((.((((.((((((..(((.((((..............)))).)))..)))))).)))).))))......))))	21	33	37	28.2231	24.752	37.2046	90.1797
ssc-miR-545-3p	67530183	67530288	-	ATCAACAAACATTTATTGTGTGC	23	ttagtaggccTCAGTAAATGTTTATTGGATGaataaatgaatgactcATCAACAAACATTTATTGTGTGcctgctaacg	.....((((.(((.(((((((((..((((((((((((....(((((.............)))))...))))))))))))...))))))))).))).......))))	15	44	32	20.1594	33.0026	32.1769	85.339
ssc-miR-429	58044173	58044254	-	TAATACTGTCTGGTAATGCCGT	22	gccgccgatgggtgtcttaccaggcacggttagatctggttcttctgtcTAATACTGTCTGGTAATGCCGTccattcccgg	((((..(((((..(..((((((((((..(((((((..((....)).)))))))..))))))))))...)..)))))..))))	14	56	24	18.8154	42.0034	24.1327	84.9515
ssc-miR-493-3p	132069387	132069497	-	TGAAGGTCTACTGTGTGCCAGG	22	ccccagggccTTGTACATGGTAGGCTTTCATTcattcgtttgcacatgcggTGAAGGTCTACTGTGTGCCAGGccctgtgcca	((((((......))))))((((((((.(((((..((((((((((((.....(((........)))))))))))))))..))))).))))))))..................	32	27	16	43.0067	20.2516	16.0885	79.3468
ssc-miR-542-5p	3331	3440	+	TCGGGGATCATCATGTCACGAGA	23	cctcagacgtcTCGGGGATCATCATGTCACGAgagaccactgtgcactTGTGACAGATTGATAACTGAAAggtctgggag	.....((((((.......(((((((...((((..((((...(((((((((..((....))...)))))))))...))))..))))...))))))).......))))))..	19	38	25	25.5352	28.5023	25.1382	79.1757
ssc-miR-1306-3p	55110940	55111043	+	TGGACGTTGGCTCTGGTGGTGA	22	gtctccaCCACCTCCCCTGCAAACGTCCAgtgatgcagaggtaatggACGTTGGCTCTGGTGGTGATGgacaggccgaac	...((((((....)).)))).((((.((((.((...((.((((((((...((......))..)))))))).))...)).)))).))))((((........))))	25	26	25	33.599	19.5016	25.1382	78.2388
ssc-miR-139-3p	7935614	7935709	-	TGGAGACGCGGCCCTGTTGGAGT	23	gtgtatTCTACAGTGCACGTGTCTCCAGtgtggctcggaggcTGGAGACGCGGCCCTGTTGGAGTaac	(((((((.((((((((((((.((.((((((((((((...........)))))))))))))).)))).)))))).)).)))).)))...........	28	37	11	37.6309	27.7522	11.0608	76.4439
ssc-miR-545-5p	67530183	67530288	-	TCAGTAAATGTTTATTGGATGA	22	ttagtaggccTCAGTAAATGTTTATTGGATGaataaatgaatgactcATCAACAAACATTTATTGTGTGcctgctaacg	.....((((.(((.(((((((((..((((((((((((....(((((.............)))))...))))))))))))...))))))))).))).......))))	15	40	25	20.1594	30.0024	25.1382	75.3
ssc-miR-7138-5p	82423677	82423735	-	TCCCAGCAAGTGTCCATCCATCT	23	TCCCAGCAAGTGTCCATCCATCTctgtgtccataagaGAGGACTGGCCTTGCAGGGTGC	.(((.(((((.(.((((((.(((((.........)))))))).))))))))).)))...	39	10	12	52.4144	7.5006	12.0663	71.9814
ssc-miR-345-5p	128658296	128658390	+	GCTGACTCCTAGTCCAGTGCT	21	acccaggtctGCTGACTCCTAGTCCAGTGCttgtgatggctggtgggCCCTGAACTAGGGGTCTGGAGgcctgggttt	..(((((((((((((.((((((((((((.(((.(((..(........)..))).))).)))))))))).)))))))))))))))...........	18	22	29	24.1913	16.5013	29.1603	69.8529
ssc-miR-324	139855111	139855216	-	CGCATCCCCTAGGGCATTGGTGT	23	ctatgcctcccCGCATCCCCTAGGGCATTGGTGTgaagctggagacccactgccccaggtgctgctgggggttgtagtct	.......((((((..(((((.(((...(((.(((((.(((.((..........))))).))))).)))...))).)))))..))))))..................	21	29	19	28.2231	21.7517	19.1051	69.0799
ssc-miR-217	90065707	90065823	+	TACTGCATCAGGAACTGATTGGA	23	atgtcgcagaTACTGCATCAGGAACTGATTGGATaagaattggtcaccatcagttcttaatgcattgccttcagcatc	.......((((.((((((..(((((.((((....(((((.((((((((((..(((........)))...)))))))))).))))))))).....))))).....)))).)).)))).	11	43	20	14.7835	32.2526	20.1106	67.1467
ssc-miR-24-1-5p	65582174	65582254	+	CGTGCCTACTGAGCTGAAACACAGT	25	ctctgcctcccGTGCCTACTGAGCTGAAACACAGTtgatttgtgcagacTGGCTCAGTTCAGCAGGAACAGg	...((.((((.((.(((.(((((((((....(((((..........)))))..))))))))).))).)).)))).))....	17	27	23	22.8473	20.2516	23.1272	66.2261
ssc-miR-671-3p	6286670	6286787	-	TCCGGTTCTCAGGGCTCCACC	21	caggaagaggAGGAAGCCCTGGAGGGGCTGGAGGtgatggatgttttccTCCGGTTCTCAGGGCTCCACCttttccgggc	......(((((.((((.((((((((.(((.((((((..((..(((((((.(((....)))..)))))))..))))))))))).)))))))).)))).....))))).((....))...	25	15	18	33.599	11.2509	18.0995	62.9494
ssc-miR-24-2-5p	31340334	31340413	-	GTGCCTACTGAGCTGATATCA	21	gacccgccctccgGTGCCTACTGAGCTGATATCAGTtctcattttacacacTGGCTCAGTTCAGCAGGAACAGgagtcga	....((..((((.((.(((.(((((((((..(((((.............))))).))))))))).))).)).)))).)).	10	31	23	13.4396	23.2519	23.1272	59.8186
ssc-miR-183	20030634	20030739	+	TATGGCACTGGTAGAATTCACT	22	ctgtgTATGGCACTGGTAGAATTCACTGtgaacagtctcggtcagtgaattaccgaagggccataaacag	...(((.((.(((((((((((.((((((..(((((..(((((((((((......)))..)))))))))))))....)))))).))))))))).))....)))))..	10	32	22	13.4396	24.0019	22.1216	59.5632
ssc-miR-628	129013465	129013576	+	ATGCTGACATATTTACTAGAGG	22	gtgtcacttcctcATGCTGACATATTTACTAGAGGgtaaagttaacaaccttctagtaagagtggcagtcgaagggaagg	.(((..((((.(((.((((((..(((((.((..(((((((((((((..........)))))))))))))..)).))).))..))))))))).))....))..))).......	10	20	30	13.4396	15.0012	30.1659	58.6067
ssc-miR-10a-3p	24791244	24791364	-	CAAATTCGTATCTAGGGGAAT	21	tctgtataTACCCTGTAGATCCGAATTTGTgtaaggaattttgtggtcaCAAATTCGTATCTAGGGGAATatgtagttga	.............((((..((..((((.((((.(((((.((((((((((................)))))))))).))))))))).))))..))..)))).....................	11	37	12	14.7835	27.7522	12.0663	54.6021
ssc-miR-193a-3p	45165036	45165117	-	AACTGGCCTACAAAGTCCCAGT	22	gcgggagctgagggcTGGGTCTTTGCGGGCGAGATGAgggtgttggttcAACTGGCCTACAAAGTCCCAGTcctcggccc	..(((.(((((((((((((.(((((..(((.((.((((........)))).)).)))..))))).)))))))))))))))).	4	24	29	5.37584	18.0014	29.1603	52.5376
ssc-miR-194b-5p	11786871	11786948	-	TGTAACAGCGACTCCATGTGGAC	23	cgccatcagcTGTAACAGCGACTCCATGTGGActgtgccccaatttCCAGTGGAGATGCTGTTACCTTtgacggcgac	((((.((((..((((((((..((((((.((((..((......)).))))))))))..))))))))..)))).))))..	2.5	56	6	3.3599	42.0034	6.03317	51.3964
ssc-miR-7137-5p	10664432	10664491	+	GGGGAACTCCCAGACCAGCTTC	22	CGGGGGAACTCCCAGACCAGCttccactcccttcaagaAGCTGGTCTGGGAGTTCCCGGG	...(((((((((((((((((((((............)))))))))))))))))))))...	12	12	23	16.1275	9.00072	23.1272	48.2554
ssc-miR-376a-5p	30843	30948	-	GTAGATTCTCCTTCTATGAGT	21	ggtatttaaaagGTAGATTCTCCTTCTATGAGTACattatttattattaATCATAGAGGAAAATCCACGTtttcagtatc	...(((...(((((((((.((((.((.((((.((((.((((((...................)))))))))).)))).)).)))).)))))))))........)))	15	25	6	20.1594	18.7515	6.03317	44.9441
ssc-miR-190b	104457810	104457892	+	TGATATGTTTGATATTGGGTTG	22	tgcttctgtgTGATATGTTTGATATTGGGTTGtttaattaggaaccaactaaatgtcaaacatattcttacagcagtaggcaa	((((((((((((((((((((((((((..(((((((......))).))))..)))))))))))))))...))).))).))))).	4	43	7	5.37584	32.2526	7.0387	44.6671
ssc-miR-7139-5p	109259471	109259530	+	CCATTCCTTCGTCTGTGCACT	21	CCATTCCTTCGTCTGTGCACTAGaaaaataacagtaccTAGGGCACAGGATGGGATGAGG	.((((((....(((((((.((((..............)))).)))))))..))))))...	12	19	14	16.1275	14.2511	14.0774	44.4561
ssc-miR-769-3p	47579820	47579920	+	TGGGATCTCTGGGGTCTTGGTT	22	tgcgctctgaccTGAGACCTCTGGGTTCTGAGCtgtgatgttgcttccaagCTGGGATCTCTGGGGTCTTGGTTcagggt	..(((((.(((((((.(..(((((((.(((((((.((((..((.......))..)))))))))))..)))))))..).))))))))))))...........	16	10	13	21.5033	7.5006	13.0719	42.0758
ssc-miR-374b-3p	67425175	67425278	-	CTTATCAGGTTGTATTATCATT	22	tcggatggATATAATACAACCTGCTAAGTGtcctagcaCTTATCAGGTTGTATTATCATTgtccgtgtctatggctctcg	..............((((..(..(((((((((((((.(((((((....))))))).)))))))))))))..)..)))).((((..(((....)))....)))).	8	10	18.5	10.7517	7.5006	18.6023	36.8546
ssc-miR-221-5p	45274858	45274958	-	ACCTGGCATACAATGTAGATTTCTGT	26	tgaACCTGGCATACAATGTAGATTTCTGTgtttgttgggcaacAGCTACATTGTCTGCTGGGTTTcaggc	..(((((((...(((.((((((..(((.(((((((((....((((((.......)).))))))))))))).)))..)))).)).)))))))))).......	5	16	14	6.7198	12.001	14.0774	32.7982
ssc-miR-615	19690656	19690749	-	TCCGAGCCTGGGTCTCCCTCTT	22	gggaggggcgggagggggctccccggtgctcggatctcgagggtgcttattgttcggTCCGAGCCTGGGTCTCCCTCTcccccccacc	...(((.((((.(((((((((...(((((.(((((((((.(((..(...)..)))...))))))))))))))...))))))))))))).)))..	6	13	12	8.06375	9.75078	12.0663	29.8809
ssc-miR-18b	126200004	126200109	-	TAAGGTGCATCTAGTGCAGTT	21	tctcttgtgtTAAGGTGCATCTAGTGCAGTTAGtgaagcagcttagaatctactgccctaaatgccccttctggcacaggctg	....(((((..(((((((.((((.((((.(((.(((((..((.............))..))))).))).)))).))))...))))))).........)))))....	4	12	15	5.37584	9.00072	15.0829	29.4595
ssc-miR-381	27135	27247	-	AGCGAGGTTGCCCTTTGTATATT	23	tggtacttaaAGCGAGGTTGCCCTTTGTATATTcgggttttgaggtggaatatacaaggacaagctctctgtgagtatcaaa	((((.(((......))).))))...((((((((((((.((.(((.(((.((((.((((((((.............)))))))))))).))).))).)).))))))))))))..	12	12	4	16.1275	9.00072	4.02212	29.1503
ssc-miR-216	90058967	90059098	+	TAATCTCAGCTGGCAACTGTGA	22	tgagttggctTAATCTCAGCTGGCAACTGTGAGatgttcatacaatcccccacagtggtctctgggattatgctaaacagag	.......(((..(((.((..(((((.(((((((((..(((.((((((.(((((....)).)))...)))))).))).))))))))).))))).)).)))....)))....((....))..............	1	16	15	1.34396	12.001	15.0829	28.4279
ssc-miR-7137-3p	10664432	10664491	+	AGCTGGTCTGGGAGTTCCCGGG	22	CGGGGGAACTCCCAGACCAGCttccactcccttcaagaAGCTGGTCTGGGAGTTCCCGGG	...(((((((((((((((((((((............)))))))))))))))))))))...	4	8	10	5.37584	6.00048	10.0553	21.4316
ssc-miR-708-3p	15120464	15120577	-	CAACTAGACTGTGAGCTTCT	20	ccctcAAGGAGCTTACAATCTAGCTGGGggtgaatgacttgcacatgaacgCAACTAGACTGTGAGCTTCTAGAgggcag	......((((...(((..((((((((.(((((((((((.(((((.((...((..(((.......)))..)).)).))))).))))))))))).))))))))..)))))))....	5	7	8	6.7198	5.25042	8.04423	20.0144
ssc-miR-490-5p	13361959	13362081	-	CCATGGATCTCCAGGTGGGTC	21	ttgttcgacaCCATGGATCCCCAGGTGGGTcacgtttcaagatacacCAACCTGGAGGACTCCATGCTGttgagctgtt	.....(((.((((((((........((((((((.(((((((((((((((.(((...(((....)))..))).)))))).))).)))))).))))))))..))).))))))))...........	1	13	7	1.34396	9.75078	7.0387	18.1334
ssc-miR-376c	32021	32132	-	GTGGATATTCCTTCTATGTTT	21	tatttaaaagGTGGATATTCCTTCTATGTTTAtgttatttgtggttaaacatagaggaaattccacgttttcagtatc	((((...))))...(((((((((.((((.(((((..((((.((((((((((.............))))))))))))))..))))).)))).)))))))))............	7	8	1	9.40771	6.00048	1.00553	16.4137
ssc-miR-196b-3p	49836541	49836625	+	TCGACAGCACGACACTGCCTTCA	23	gtcggtgattTAGGTAGTTTCCTGTTGTTGGGatccacctttctctCGACAGCACGACACTGCCTTCAttacttcagt	((((((..((((((..(((((((.((.(((((((((((..........))))))))))).)).)))))))..)))))))))))).	4	5	7	5.37584	3.7503	7.0387	16.1648
ssc-miR-450c-3p	4053	4143	+	ATTGGGAACATTTTGCATTCGT	22	ggcactaaactatTTTTGCGATGTGTTCCTAATACgtaatctaagtgtATTGGGAACATTTTGCATTCGTagttttgtgtc	(((((.(((((((...(((((..(((((((((((((.........)))))))))))))..)))))...))))))).)))))..........	1	13	5	1.34396	9.75078	5.02765	16.1224
ssc-miR-194a	6416775	6416859	+	TGTAACAGCAACTCCATG	18	tgccacccccTGTAACAGCAACTCCATGTGGaagtgcccactagttccagtggggctgctgttatctggggtgggg	((((..(((((((..(((((((((.((((((.(((((.((.....)).))))))))))).)))))))))..)))))))..)))).	1.5	16	2	2.01594	12.001	2.01106	16.028
ssc-miR-491	225810892	225810992	-	AGTGGGGAACCCTTCCATGAGG	22	ttagctgggtAGTGGGGAACCCTTCCATGAGGagtagaacactccttatgcaagattcccttctacctgactgggt	((((..((((((((((((((((..(((((..(((.((((((((((.....)))))))))).))).)))))..)))))).....))))).)))))..)))).	6	2	5	8.06375	1.50012	5.02765	14.5915
ssc-miR-499-3p	43571130	43571249	+	AACATCACAGCAAGTCTGT	19	tgggcgggcggccgTTAAGACTTGCAGTGATGTTTaactcctctccacgtgAACATCACAGCAAGTCTGTGCTgcttccc	(((((((...(((....(((((((..((.((..((((((((.((((((((((.............)))))))))).))))))))..)).))..)))))))......)))..)))))))..	2	9	5	2.68792	6.75054	5.02765	14.4661
ssc-miR-652	52746	52848	-	CAACCCTAGGAGAGGGTGCCAT	22	tatgcactgcACAACCCTAGGAGAGGGTGCCATTCAcatagactataattgaatggcgccactagggttgtgcagtgcacaac	.((((....))))..((((((((((((((((((.....(((((((((((..((.....))..))))))))))).))))))))))))))))))...........	3	2	5	4.03188	1.50012	5.02765	10.5596
ssc-miR-582	41335743	41335847	+	TAACCGGTTGAACAACTGAACC	22	ctctttggttacagttgttcaaccagttactaatctaactaactgTAACCGGTTGAACAACTGAACCcaaagggtgc	.......((..((((((((...(((((((((((((.(((((..............))))).)))))))))))))...))))))))..))(((((....)))))..	4	4	2	5.37584	3.00024	2.01106	10.3871
ssc-miR-365-5p	45152782	45152889	-	GAGGGACTTTCAGGGGCAGCTGT	23	aaaaatGAGGGACTTTCAGGGGCAGCTGTgttttctgactcagtcaTAATGCCCCTAAAAATCCTTATtgttcttgcagt	....((((((((((((((((.((((((((..(((.(((((((((((.(((....))).)))).....))))))))))..)))))))).)))))))..))))).)))).	2	0	7	2.68792	0	7.0387	9.72662
ssc-miR-452	140861113	140861195	-	TGTTTGCAGAGGAAACTGAGA	21	aagcacttacAACTGTTTGCAGAGGAAACTGAgactttgtaactacatctcagtctcaactgcaaagaagtaagtgctta	..(((((((((((..((..((((((..((.(((((((...(((....)))))))))).))..))))))))..)))))))))))	0	1	8	0	0.75006	8.04423	8.79429
ssc-miR-671-5p	6286670	6286787	-	AGGAAGCCCTGGAGGGGCTGGAGGT	25	caggaagaggAGGAAGCCCTGGAGGGGCTGGAGGtgatggatgttttccTCCGGTTCTCAGGGCTCCACCttttccgggc	......(((((.((((.((((((((.(((.((((((..((..(((((((.(((....)))..)))))))..))))))))))).)))))))).)))).....))))).((....))...	1	3	5	1.34396	2.25018	5.02765	8.62178
ssc-miR-7144-5p	81643736	81643789	+	ACTTTCCCGGGATTTGGAGCGC	22	ACTTTCCCGGGATTTGGAGCGCttccgcacgcGCTCCTTGTCCCGAGACCGCGA	....((.((((((..(((((((........)))))))..)))))).))......	3	3	2	4.03188	2.25018	2.01106	8.29312
ssc-miR-2366	142775297	142775379	-	TGGGTCACAGAAGAGGGTCTGGT	23	gccctggccccagggtcctcttgtctgagccccagaaagaggagagagcgcTGGGTCACAGAAGAGGGTCTGGgggacaggtt	..((((.((((..(..(((((..((((...(((((...............)))))...)))))))))..)..)))).))))..	4	1	2	5.37584	0.75006	2.01106	8.13695
ssc-miR-450b-3p	4355	4443	+	TATTGGGAACATTTTGCATCC	21	aaaattatTTTTGCAATATGTTCCTGAATAtgtaatataagtataTTGGGAACATTTTGCATCCATagttttgtatcgat	(((((((((((...(((((.(((((((..(((((.........)))).)..))))))).)))))...)))))))))))...........	1	3	2	1.34396	2.25018	2.01106	5.6052
ssc-miR-339-3p	726707	726789	+	GAGCTCCTCGAGGCCAGAGCCCT	23	gcagccgccgTCCCTGTCCTCCAGGAGCTCActtaccttgggccgtgAGCTCCTCGAGGCCAGAGCCCgtgtctgcctct	(((((((.(((.((..(((.((((.((((((((((...((...))..)))))))))).)))).))).))..))).))))))).	0	4	2	0	3.00024	2.01106	5.0113
ssc-miR-202-5p	153169585	153169664	-	TTCCTATGCATATACTTCTTT	21	cgccgttccgccTTCCTATGCATATACTTCTTTgagggtctggcctgaAGAGGTGTAGGCATGGGAAaccggggcgacga	((.((..(((..(((((((((.(((((((((((.(((......)))))))))))))).)))))))))..)))..)).)).	1	2	1	1.34396	1.50012	1.00553	3.84961
ssc-miR-224	140860060	140860140	-	CAAGTCACTAGTGGTTCCGTTT	22	gggctttCAAGTCACTAGTGGTTCCGTTTAgtagaaggttttgcattgtttcaaaatggtgccctagtgactacaaagccc	(((((((..(((((((((.((..((((((.(((((....))))).........))))))..)))))))))))..)))))))	1	1	1	1.34396	0.75006	1.00553	3.09955
ssc-miR-2411	104285506	104285588	-	GTGGAGTGACTGTCAGATGCAGC	23	agaggcaatgTGGAGTGACTGTCAGATGCAGCcatcagaataggtgatttggctgaactgtcatactcccacatcctccacca	.((((..((((((((((..((.(((...(((((((((.......)))..))))))..))).)))))))).)))))))).....	1	1	1	1.34396	0.75006	1.00553	3.09955
ssc-miR-105-1	141091501	141091581	-	TCAAATGCTCAGACTCCTGTGGT	23	tgtgcatcgtagTCAAATGCTCAGACTCCTGTggtggctgctcatgcaccacggatgtttgagcatgtgctacggtgtcta	...(((((((((.((.((((((((((..((((((((.(.......)))))))))..)))))))))).)))))))))))...	2	0	0	2.68792	0	0	2.68792
ssc-miR-383	2603725	2603835	-	CCACAGCACTGCCTGGTCAGA	21	cctgctcctcagatcagaaggtgattgtggctttgggtagatattaatcagCCACAGCACTGCCTGGTCAGAaagagcaagt	........(((.(((((.((.((((((..((((.((((((((...(((........)))))))))))))))..)))))).))..))))).)))..................	1	0	1	1.34396	0	1.00553	2.34949
ssc-miR-7138-3p	82423677	82423735	-	AGAGGACTGGCCTTGCAGGGTGT	23	TCCCAGCAAGTGTCCATCCATCTctgtgtccataagaGAGGACTGGCCTTGCAGGGTGC	.(((.(((((.(.((((((.(((((.........)))))))).))))))))).)))...	1	0	1	1.34396	0	1.00553	2.34949
ssc-miR-2483	117608200	117608279	-	AACATCTGGTTGGTTGAGAGAA	22	tgaaaagttccgtcaaccatccagctgtttggggtgatgcaaacAAACATCTGGTTGGTTGAGAGAattttttact	(((((((((((((..(((((((.((((.((((((..(.....)...)))))).)))).)))))))..)))))))))))))	1	1	0	1.34396	0.75006	0	2.09402
ssc-miR-7135-5p	29052266	29052324	+	TCTCTGAGACACTGACTGTGGG	22	TCTCTGAGACACTGACTGTGGgggtatgtgtgtgtccATCTGTCTGTGTCTCTGAGCAG	.(((.(((((((.(((.(((((............)))))..))).))))))).)))...	1	1	0	1.34396	0.75006	0	2.09402
ssc-miR-7136-5p	8701439	8701498	+	TCTGGTCCAGACACTGTGGAG	21	TCTGGTCCAGACACTGTGGAGCtgaagagaccaacactTCTCAGTGTTTGAACCAGAAGC	((((((.(((((((((.((((.((..........)))))).))))))))).))))))...	0	0	2	0	0	2.01106	2.01106
ssc-miR-7139-3p	109259471	109259530	+	TAGGGCACAGGATGGGATGAGG	22	CCATTCCTTCGTCTGTGCACTAGaaaaataacagtaccTAGGGCACAGGATGGGATGAGG	.((((((....(((((((.((((..............)))).)))))))..))))))...	0	1	1	0	0.75006	1.00553	1.75559
ssc-miR-432-3p	132078995	132079082	+	ACTGGATGGCTCCTCCATGGC	21	tccaggTCTTGGAGTAGGTCATTGGGTggatcctttatttccctatgtgggccacTGGATGGCTCCTCCATGGCTtggag	.......(((((((((.(((((..((((((..(((((.(((..(((......))).))))))))..)))))).))))).)))))))))	0	2	0	0	1.50012	0	1.50012
ssc-miR-1839-5p	57683204	57683283	-	AAGGTAGATAGAACAGGTCTTG	22	cctaaatgaaAAGGTAGATAGAACAGGTCTTGtttgcaagatgaattcaAGACCTACTTTTCTACCAACAgcaattacac	............((((((.(((..((((((((....(.....)....))))))))..)))))))))..............	0	2	0	0	1.50012	0	1.50012
ssc-miR-194b-3p	11786871	11786948	-	CCAGTGGAGATGCTGTTACCT	21	cgccatcagcTGTAACAGCGACTCCATGTGGActgtgccccaatttCCAGTGGAGATGCTGTTACCTTtgacggcgac	((((.((((..((((((((..((((((.((((..((......)).))))))))))..))))))))..)))).))))..	1	0	0	1.34396	0	0	1.34396
ssc-miR-7142-5p	7444711	7444770	-	ACTCTCCGAGGGGCCTTCAAGG	22	ACTCTCCGAGGGGCCTTCAAGGGcaagttcttgtcaccTTTGTTGGCTCCTCTGAAGTGA	(((.((.((((((((..(((((((((....)))...))))))..)))))))).)))))..	1	0	0	1.34396	0	0	1.34396
ssc-miR-1296-3p	72055616	72055719	-	AGTGGGGTTTTGACCCTAACC	21	cctaactgggTTAGGGCCCTGGCTCCATCTCCtttaggaaaaccttctgtgggGAGTGGGGTTTTGACCCTAACCcagctgggct	.......((((.(((((((((((.....(((((((..((..(((((.....)))))..))..))))))).....))))))))))).))))..............	0	0	1	0	0	1.00553	1.00553
ssc-miR-92b-5p	103407085	103407201	-	AGGGACGGGACGCGGTGCAGTGT	23	gcgggcgggAGGGACGGGACGCGGTGCAGTGTTgttctttcccctgccaaTATTGCACTCGTCCCGGCCTCCggcccccc	...((((..(((((..(((((.((((.(((((..(((((((.((((((((((((.............))))))))))))))))))).))))).)))).)))))...)))))..))))	0	1	0	0	0.75006	0	0.75006
ssc-miR-202-3p	153169585	153169664	-	AGAGGTGTAGGCATGGGAAA	20	cgccgttccgccTTCCTATGCATATACTTCTTTgagggtctggcctgaAGAGGTGTAGGCATGGGAAaccggggcgacga	((.((..(((..(((((((((.(((((((((((.(((......)))))))))))))).)))))))))..)))..)).)).	0	1	0	0	0.75006	0	0.75006
ssc-miR-219	29752685	29752793	-	AGAGTTGAGTCTGGACGTCCCG	22	ccgcggctcttgattgtccaaacgcaattctcgagtctatagctctggccgAGAGTTGAGTCTGGACGTCCCGagccgtcgcc	...((((((((..((((((..((.((((((.((.(((((((((.(((.........)))))))))))).)).))))))))..))))))..))))...........))))	0	1	0	0	0.75006	0	0.75006
ssc-miR-369				AAGAATACATGGTTGAGCTTT	21	ttgaagggagatcgaccgtgttatattcgctttatggtacttgaagggagatcgaccgtgttatattcgcttggctgacttcgAATAATACATGGTTGATCTTTtctcagtatctgacttcgaataatacatggttgatcttttctcag	.((.((..(((((((((((((..((((((......(((((.((.((..(((((((((((((..((((((...((....)).))))))..)))))))))))).)..)))))))))......))))))..)))))))))))).)..)))).	0	1	0	0	0.75006	0	0.75006
