# Supplementary material for: MicroRNA Transcriptome Profile Analysis in Porcine Muscle and the Effect of miR-143 on the MYH7 Gene and Protein
Source: PLoS One. 2015 Apr 27;10(4):e0124873. doi: 10.1371/journal.pone.0124873 (PMC4410957; doi:10.1371/journal.pone.0124873)
Supplement: S3 Table — (XLSX) [file pone.0124873.s004.xlsx]

## Sheet: Sheet1
S3 Table. The distribution of numbers for normalized miRNAs
	Numbers of miRNA with the indicated range of normalized exprssion (RPM)				Total	Percentage of reads %				Sum
Library	<100	100～1000	1000～10000	>10000		<100	100～1000	1000～10000	>10000
D63	112	91	48	20	271	41.3284	33.5793	17.7122	7.38007	100
D98	114	86	50	21	271	42.0664	31.7343	18.4502	7.74908	100
D161	112	88	51	20	271	41.3284	32.4723	18.8192	7.38007	100
Average value of ten libraries	112.667	88.3333	49.6667	20.3333	271	41.5744	32.5953	18.3272	7.50308	100
