# Supplementary material for: MicroRNA Transcriptome Profile Analysis in Porcine Muscle and the Effect of miR-143 on the MYH7 Gene and Protein
Source: PLoS One. 2015 Apr 27;10(4):e0124873. doi: 10.1371/journal.pone.0124873 (PMC4410957; doi:10.1371/journal.pone.0124873)
Supplement: S4 Table — (XLSX) [file pone.0124873.s005.xlsx]

## Sheet: Sheet1
S4 Table. Novel miRNAs of porcine identified in psoas major muscle via Solexa sequencing
Name	Location			Mature Sequence	Length	Precurser Sequence	Hairpins	Expression level						Total
	start	end	orientation					D63(RAW)	D98(RAW)	D161(RAW)	D63(NORM)	D98(NORM)	D161(NORM)
PC-1	43938414	43938476	+	GAGGGGCACACACATGAGCAGT	22	caGAGGGGCACACACATGAGCAGTggttccactttgcaCTGCCCTCTTGTCTGTGTCCCTagc	...(((((((((.(((.((((((((...........))))))..)).))).)))))))))...	1	0	0	1.34396	0	0	1.34396
PC-2	43938414	43938476	+	CTGCCCTCTTGTCTGTGTCCCT	22	caGAGGGGCACACACATGAGCAGTggttccactttgcaCTGCCCTCTTGTCTGTGTCCCTagc	...(((((((((.(((.((((((((...........))))))..)).))).)))))))))...	0	0	0.5	0	0	0.502765	0.502765
PC-3	19180	19310	+	GAGAAAGCCAGAGTCAGGGGAC	22	catccctctgaatgtttttctttttatGAGAAAGCCAGAGTCAGGGGACactgttattcatatgactgatcaGGGTCCCTTGATTATGGCTTTCttataaaaaaaaaaaacacaaaacactcagagggtta	...((((((((.((((((..(((((((((((((((((.(((((((((((.((((((.((....)).))).))).))))))))))).)))))))))))))))))..........)))))).))))))))...	0	0	0.5	0	0	0.502765	0.502765
PC-4	19180	19310	+	GGGTCCCTTGATTATGGCTTTC	22	catccctctgaatgtttttctttttatGAGAAAGCCAGAGTCAGGGGACactgttattcatatgactgatcaGGGTCCCTTGATTATGGCTTTCttataaaaaaaaaaaacacaaaacactcagagggtta	...((((((((.((((((..(((((((((((((((((.(((((((((((.((((((.((....)).))).))).))))))))))).)))))))))))))))))..........)))))).))))))))...	0	0.5	0	0	0.37503	0	0.37503
PC-5	97192087	97192187	+	TGATGCCTGGCATTTTGTGTGT	22	ctgtccctccagaagcccTGATGCCTGGCATTTTGTGTGTatggagaaagaaacacacaacacACACAAAATGCCAGGCATCAGGgcttctggaggggtta	...(((((((((((((((((((((((((((((((((((((.((..............))..)))))))))))))))))))))))))))))))))))))...	1	1.5	0	1.34396	1.12509	0	2.46905
PC-6	97192087	97192187	+	ACACAAAATGCCAGGCATCAGG	22	ctgtccctccagaagcccTGATGCCTGGCATTTTGTGTGTatggagaaagaaacacacaacacACACAAAATGCCAGGCATCAGGgcttctggaggggtta	...(((((((((((((((((((((((((((((((((((((.((..............))..)))))))))))))))))))))))))))))))))))))...	1	1.5	1	1.34396	1.12509	1.00553	3.47458
PC-7	67901048	67901160	+	AGTCTTGATTCTCTGTTTTGTT	22	cagcagactgaattttaggccctcAGTCTTGATTCTCTGTTTTGTTggtttgacttctgaagtattgccCAAAACAGAGAATCAAGACTGAgggcctaaaattaggaatggaa	...((..(..((((((((((((((((((((((((((((((((((..(((...((((...))))...)))))))))))))))))))))))))))))))))))))..)..))...	2	0.5	0	2.68792	0.37503	0	3.06295
PC-8	67901048	67901160	+	CAAAACAGAGAATCAAGACTGA	22	cagcagactgaattttaggccctcAGTCTTGATTCTCTGTTTTGTTggtttgacttctgaagtattgccCAAAACAGAGAATCAAGACTGAgggcctaaaattaggaatggaa	...((..(..((((((((((((((((((((((((((((((((((..(((...((((...))))...)))))))))))))))))))))))))))))))))))))..)..))...	1	4	2	1.34396	3.00024	2.01106	6.35526
PC-9	67901009	67901105	-	AGTCTTGATTCTCTGTTTTGT	21	ctaattttaggccctcAGTCTTGATTCTCTGTTTTGGgcaatacttcagaagtcaaaccaaCAAAACAGAGAATCAAGACTGAgggcctaaaattca	..((((((((((((((((((((((((((((((((((((....((((...))))....))..))))))))))))))))))))))))))))))))))..	0	0.5	0	0	0.37503	0	0.37503
PC-10	56109438	56109566	+	TATCCCCATGGAGTCTGTTGCCC	23	ggacgtgaaatctgttgctgccttctTATCCCCATGGAGTCTGTTGCCCtgggagccctggctccgaagcgtctgtcggggaagcaggctctggggattaacgaagactgtgacgcggtcctcgcgctc	(..(((((.((((((..(...((((..((((((..((((((((((.((((((((((....)))))...........))))).))))))))))))))))....))))...)..))).)))..)))))..)	3	5	0.5	4.03188	3.7503	0.502765	8.28494
PC-11	76370814	76370883	-	TTGGGAAGGGGCACTGAGAG	20	ctcctTTGGGAAGGGGCACTGAGAGgtctgggggccccaccaagAGCCTCTCTGCTCCTTCCCAGGgacc	.(((.(((((((((((((..(((((((((..((......)).))).))))))))))))))))))))))..	0	2	0	0	1.50012	0	1.50012
PC-12	76370814	76370883	-	AGCCTCTCTGCTCCTTCCCAGT	22	ctcctTTGGGAAGGGGCACTGAGAGgtctgggggccccaccaagAGCCTCTCTGCTCCTTCCCAGGgacc	.(((.(((((((((((((..(((((((((..((......)).))).))))))))))))))))))))))..	0	1	0	0	0.75006	0	0.75006
PC-13	145171735	145171795	+	ACCGGCCCGGGGCTGCCTCCA	21	gtcACCGGCCCGGGGCTGCCTCCAttttctcgggtggtgGAGGCGGCCCCGGCCCGGTATc	...(((((.((((((((((((((((..(.....)..)))))))))))))))).)))))...	0	1	1	0	0.75006	1.00553	1.75559
PC-14	145171735	145171795	+	GAGGCGGCCCCGGCCCGGTAC	21	gtcACCGGCCCGGGGCTGCCTCCAttttctcgggtggtgGAGGCGGCCCCGGCCCGGTATc	...(((((.((((((((((((((((..(.....)..)))))))))))))))).)))))...	1	4	1	1.34396	3.00024	1.00553	5.34973
PC-15	80655101	80655175	-	AAGGATCGAGCATGGCTGCAGC	22	gcaggttAAGGATCGAGCATGGCTGCAGCtgtggtgcaggtcacaactgcagcatgagtttgatccctagcccgg	...(((((.(((((((((...(((((((.(((((......))))).)))))))....))))))))).)))))...	1	0	0	1.34396	0	0	1.34396
PC-16	927	1010	+	TCCAAAGTGTTTCCTGTGC	19	ggtggaTCCAAAGTGTTTCCTGTGCtattaagtgtttatctgaaaatttactcttatgctaagttgccattttccggatcctct	((.((((((((((((....((..((...((((.((..((......))..)).)))).))..))....))))))..)))))).))	0	1	0	0	0.75006	0	0.75006
PC-17	4840505	4840573	+	ACAGGTACTAGGAAAAGAGCAG	22	cactctgccctcttccagtacctgctgtgggcctactgtgtgACAGGTACTAGGAAAAGAGCAGaaagc	...(((((.((.((((((((((((..(..(.....)..)....)))))))).)))).)).)))))....	0	1.5	1	0	1.12509	1.00553	2.13062
PC-18	25301981	25302103	+	TTCAGGTAAAAGACACACACT	21	atttagaaggttgatatcatctagtattattgaagTTCAGGTAAAAGACACACACTaacactaactcttagtgtgtgtcttttacctcaacttcagtaatactgttggctctatcttttggga	.(..(((((((.((..(((..((((((((((((((((.((((((((((((((((((((.........)))))))))))))))))))).)))))))))))))))).))).)).)))))))..).	0	0	1	0	0	1.00553	1.00553
PC-19	67851870	67851966	-	TACCCAGGCCTAGTCAGATACTCT	24	caaagtgagccaatTACCCAGGCCTAGTCAGATACTCTacaaaataaacaagtttgcttgagaaattatctggctacctgaactgttagcaactcag	...(((..((.(((....((((..(((((((((((((....((((......))))....)))....))))))))))))))....))).)).)))...	1	1	0	1.34396	0.75006	0	2.09402
PC-20	108513224	108513349	+	AGGAGACAGGTGCTAAGAGCTC	22	gctggctagtctggggtcagaaatgtgtAGGAGACAGGTGCTAAGAGCTCtgggaacccgagttatttattaaccagagctgtttttcacttgtctgcctcaattttaatcactgggaaagcctat	...((((..((..((((..(((((.((.((((((((((((..((.((((((((....................)))))))).))...))))))))).)))))))))).))).)..))..))))...	0	1	1.5	0	0.75006	1.50829	2.25835
PC-21	153244891	153244957	-	CGGTGACAGAGAACTCCTAC	20	ccgaggcttcttcttcaccatgtcctctgcctgtgaggacaaagaaCGGTGACAGAGAAGTCCTACa	...(((((((((..(((((.(((((((.......)))))))......)))))..)))))).)))...	0	1	0	0	0.75006	0	0.75006
PC-22	4567605	4567699	+	CCTCTCTTCCCTCACGGTCGCT	22	acaccggcgcctaggcgaggccgagaaaggagaagagagactgagggttggaaccagCCTCTCTTCCCTCACGGTCGCTcctcagggtcaggaat	...(((((.((((((...(((((.((..((.((((((((.(((...........))).)))))))))))).)))))...))).)))))).))...	0	0	1.5	0	0	1.50829	1.50829
PC-23	204097550	204097640	+	AGATGATAAGACACTTGAAT	20	tgtggatattgttgtgtctgtttgcaatagtttatctttgttcttctctgtagataaaccgagcAGATGAGAAGACACTTGAATgtccaaa	..((((((((...((((((((((((....((((((((..............))))))))...))))))....))))))...))))))))..	0	0.5	1	0	0.37503	1.00553	1.38056
PC-24	210977	211038	-	ATGGTCGGTACAGTGGGTT	19	atggccttgtgcttcatgtttaagtggtatatcatccaaatATGGTTGGTACAGTGGGTTtt	...((((((((((((((((((..((((....))))..))))))))..))))))..))))...	0	0	1	0	0	1.00553	1.00553
PC-25	129060882	129060945	+	CAAGTCAGATCTGCAATGGT	20	taCAAGACAGATCTGCAATGGTttaaagcacacttgcttcaatactttgcagggctgtgtttta	...((.((((..((((((.(((...(((((....)))))....)))))))))..)))).))...	0	0	1.5	0	0	1.50829	1.50829
PC-26	12344	12455	+	TTCTACCTCTGCTCCTGGCCCAGT	24	gaggtgagttgggcagggtggacctgctgtcgggtaggaggtggggagaaaccagtgactcattgcTTCTACCTCTGCTCCTGGCCCAGGagtccacaccccagcttgcggt	...(..(((((((....((((((((...((((((..(((((((((.((....(((((...))))))))))))))))...))))))...)).))))))..)))))))..)...	0.5	0.5	0	0.67198	0.37503	0	1.04701
PC-27	106518391	106518472	+	AAAACGTTATTATTCATCCAGC	22	aaagttatagctagatgaataataacgttttcgatccatcagcttggatcgAAAACGTTATTATTCATCTAGCtataacagc	...(((((((((((((((((((((((((((((((((((......)))))))))))))))))))))))))))))))))))...	0	1	1	0	0.75006	1.00553	1.75559
PC-28	56562459	56562528	+	AGTACCTGAAACGGATTGCC	20	aaagacatggcaatttctttgcgtttatttgattatatgtcacAGTACCTGAAAAGGATTGCCattcata	...((.(((((((((..(((.((..((((((((.....)))).))))..)))))..)))))))))))...	0.5	0	1	0.67198	0	1.00553	1.67751
PC-29	52309940	52310033	-	CTTAAGGGTAGACACAGGGTT	21	ttagattgtatactaCTTAAGGGTAGACACAGGGTCtcttattcatgtctggagaCCACACCCTGTGTCTACTCTTAAggagtgtacaatccca	...(((((((((((.((((((((((((((((((((......((((....))))......)))))))))))))))))))).)))))))))))...	0	1	0	0	0.75006	0	0.75006
PC-30	52309940	52310033	-	CCACACCCTGTGTCTACTCTTAA	23	ttagattgtatactaCTTAAGGGTAGACACAGGGTCtcttattcatgtctggagaCCACACCCTGTGTCTACTCTTAAggagtgtacaatccca	...(((((((((((.((((((((((((((((((((......((((....))))......)))))))))))))))))))).)))))))))))...	0	1	0	0	0.75006	0	0.75006
PC-31	4839325	4839390	+	TGGCGGGGGCTGGCGGGAT	19	ccggcagTGGCGGGGGCTGGCGGGATcgggcagggaaccggtccggagggccctcaacgctgcttc	..(((((((..(((((((....(((((((........)))))))....)))))))..)))))))..	0	0	1	0	0	1.00553	1.00553
PC-32	94928342	94928418	+	TCCCCAGCTTTCTCAGATCCC	21	cccctggggaTCCCCAGCTTTCTCAGATCCCctagatctttctggGATCCTGAGTAAGGCTGGGAACTcctcagtct	...(((((((..(((((((((((((((((((..(((....)))))))).))))).)))))))))...)))))))...	46	57	70	61.8221	42.7534	70.387	174.963
PC-33	94928342	94928418	+	GATCCTGAGTAAGGCTGGGAACT	23	cccctggggaTCCCCAGCTTTCTCAGATCCCctagatctttctggGATCCTGAGTAAGGCTGGGAACTcctcagtct	...(((((((..(((((((((((((((((((..(((....)))))))).))))).)))))))))...)))))))...	10	26	45	13.4396	19.5016	45.2488	78.19
PC-34	53122673	53122784	+	TCCAGTTAGATCCCTAGTCT	20	ccacatgtggtaggtcatagacacagctcatatctagcattgctgtggctgtggcgtaagccagcagctgtagcTCCAGTTAGATCCCTAGTCTgggaacctccatatgccg	...(((((((.((((..(((((..((.....(((((((...((((..((((((((....)))).))))..))))....)))))))..)).)))))...)))))))))))...	0	1	0	0	0.75006	0	0.75006
PC-35	15867765	15867843	+	AGGGTTGTGGCTATGGTTG	19	gagcgtcctcgtgtggctgtggccactgatggtgtcaattggcAGGGTTGTGGCTATGGTTGtggattcgagggtgagt	...(..(((((.(..((..(((((((.(((..((((....))))..))))))))))..))..).....)))))..)...	0	1	0	0	0.75006	0	0.75006
PC-36	28108837	28108899	+	GACTCTGATTTGCGATCCATTC	22	cagggaatgggaagtggaggaggcagtcatggacgttGACTCTGATTTGCGATCCATTCcaga	...((((((((..(..((...((.(((((.......)))))))..))..)..))))))))...	0	2	0	0	1.50012	0	1.50012
PC-37	145570399	145570484	+	AGGAGGAGCAGAGCCCAGATCTTC	24	tgtgaggcggcctgagAGGAGGAGCAGAGCCCAGATCTTCgtgctgtgaAGCTGGACTCCGTCTCTTCCTTTctcactgtcttttt	...(((((((...((((((((((((.(((.((((..(((((.....))))))))).))).).)))))))))))...)))))))...	0	2	0	0	1.50012	0	1.50012
PC-38	145570399	145570484	+	AGCTGGACTCCGTCTCTTCCTTT	23	tgtgaggcggcctgagAGGAGGAGCAGAGCCCAGATCTTCgtgctgtgaAGCTGGACTCCGTCTCTTCCTTTctcactgtcttttt	...(((((((...((((((((((((.(((.((((..(((((.....))))))))).))).).)))))))))))...)))))))...	0	0	2	0	0	2.01106	2.01106
PC-39	2927	3001	-	TTCCCCCCATCCTTGCCCCCAGT	23	cctatctgggggtggaggaggtgggaactgggctctgaccctgatcagTTCCCCCCATCCTTGCCCCCAGAtcta	...(((((((((..(.(((((.(((((((((..((.......))))))))))).)).))))..)))))))))...	0	0.5	0.5	0	0.37503	0.502765	0.877795
PC-40	44061080	44061171	+	AAAGGTATCTTCATTAACTAC	21	gctgagttgtttAAAGGTATCTTCACTAACTACagctattgtncaacaaaagaagtggtaaaggttcagtgttgatacctaagctactctcc	...((((.((((..(((((((..((((((((...((((((.............))))))...)))).))))..))))))))))).))))...	0	0	1.5	0	0	1.50829	1.50829
PC-41	5066	5146	-	AATTTCCATGAAGCTTAAG	19	cttatgtctctttcaaaAATTTCCATGAAGCTTATGttggatgaatgtggtttcatatggaaattaaagaagaggtgtcat	...(..(((((((....(((((((((((((((.(..((.....))..))))))))..))))))))...)))))))..)...	0	0	1	0	0	1.00553	1.00553
PC-42	51420988	51421051	-	TCTTTGGGATGTGTTTGTG	19	aatgaagTCTTTGGGTTGTGTTTGTGggccatgctgtttacaaaacatatcatctgacttttta	...((((((....((.(((((((((..(........)..)).)))))))))....))))))...	0	0	1	0	0	1.00553	1.00553
PC-43	110277090	110277234	-	TGGGGTTCCGAAGGACTAAGAAT	23	catgtctccgcaaggaagacaaccaacaggagaagagagattTGGGGTTCCGAAGGACTAAGAAGtttatgtgactataattcttgagtccttttgaaccccaaacctctcctcaccttttgtgattgtctttgactgtggggac	...(((((((((..((((((((.(((.(((.((.(((((.((((((((((..((((((((((((..(((((....)))))))))).)))))))..)))))))))).))))).)).))).)))...))))))))...)))))))))	0.5	0	1	0.67198	0	1.00553	1.67751
PC-44	46500461	46500546	+	GGTAAAAGTTAGAGCAGCTGGC	22	ttagccaggtgagttagcagttttacccatcgtcttccacccacccgggcaaaacacatttGGGAAAAGTTAGAGCAGCTGGCgtt	...(((((.((..(((((..((((.((((..((......(((....)))......))...)))))))))))))..)).)))))...	0	0.5	0	0	0.37503	0	0.37503
PC-45	36672	36779	-	TCTGAGATGTGACCTGGGCATA	22	tttggaagcttttgaaaaattcctggtgcctgggtcccctccccagaggttcaaatttaattgcTCTGAGATGTGACCTGGGCATCcggatttttaaagtcctcccag	.((((.((.(((((((((..(((.((((((..((((...((..(((((...(((......)))))))).))...))))..)))))).))))))))))))..)).))))	0	0	3	0	0	3.01659	3.01659
PC-46	91987	92064	+	AGGGCTTCCTTTGCGGCACC	20	caagtgtcccgataggagacgttaggtaactactgtgcaattaaagagcactggccAGGGTTTCCTTTGCGGCACCgc	...(((((.(((.(((((((.(..(((.......((((.........))))..)))..))))))))))).)))))...	1	0	0	1.34396	0	0	1.34396
PC-47	34409	34500	+	TATAAAACTTAGTCGCTGCTCT	22	atatattattttagagcagcgactaagttttatatttttttatatatatataaaaaaaTATAAAACTTAGTCGCTGCTCTaaaataataaat	...(((((((((((((((((((((((((((((((((((((((((....)))))))))))))))))))))))))))))))))))))))))...	0	0.5	1	0	0.37503	1.00553	1.38056
PC-48	835	935	-	TTACCAAAGACTCTGCCTT	19	tggccagtgcaacaaaTTACCAAAGACTCTGGCTTgaaacaacataaatttattctcctgcggttctagaggccagagtctaaaattagtttcactggatc	...((((((.(((.((((.....((((((((((((..(((..((..............))..)))....))))))))))))..)))).))).))))))...	0	0.5	1	0	0.37503	1.00553	1.38056
PC-49	4056340	4056428	-	TGCACAACAGAGCGAGCCAGCT	22	gcttggccgtttctgcTGCACAACAGAGCGAGCCAGCTgggagcgngacaccCTGACTCACTCTGTTGTGCAGCagaaagtggtcacaa	...(((((((((((((((((((((((((.(((.(((..((..........))))).))).))))))))))))))))))).))))))...	0	3	0	0	2.25018	0	2.25018
PC-50	4056340	4056428	-	CTGACTCACTCTGTTGTGCAGT	22	gcttggccgtttctgcTGCACAACAGAGCGAGCCAGCTgggagcgngacaccCTGACTCACTCTGTTGTGCAGCagaaagtggtcacaa	...(((((((((((((((((((((((((.(((.(((..((..........))))).))).))))))))))))))))))).))))))...	4	0	2	5.37584	0	2.01106	7.38689
PC-51	44244	44328	+	GACCCCACCTCTTTGCTTCCAGT	23	ttcagaggggtcgaagcaaggatgtggggggctagtggtgcagcctctattaGACCCCACCTCTTTGCTTCCAGTcccttctggg	.(((((((((..((((((((((.((((((..(((((((........))))))).)))))).))))))))))....))))))))).	1	0	0.5	1.34396	0	0.502765	1.84672
PC-52	51475394	51475477	-	CTGGAGGAAGTGGGCTGAGGAA	22	gcctacCTGGAGGAAGTGGGCTGAGGAAggggatgcagagctggtccagatgtgctcTTCCCTGCCCTCTTCCTCCAGGtatcg	...(((((((((((((.((((...(((((((.((......(((...)))..)).)))))))..)))).)))))))))))))...	0	4	0	0	3.00024	0	3.00024
PC-53	51475394	51475477	-	TTCCCTGCCCTCTTCCTCCAGT	22	gcctacCTGGAGGAAGTGGGCTGAGGAAggggatgcagagctggtccagatgtgctcTTCCCTGCCCTCTTCCTCCAGGtatcg	...(((((((((((((.((((...(((((((.((......(((...)))..)).)))))))..)))).)))))))))))))...	1	2	3	1.34396	1.50012	3.01659	5.86067
PC-54	4005400	4005457	+	TTGCGGGGCACGTAGCGTGTGA	22	ctgTTGCGGGGCACGTAGCGTGTGTgtgttaggtacaCACGAGCGTGTCCTGCAATCT	..((((((((((((((..((((((((.......)))))))).))))))))))))))..	0	1	0	0	0.75006	0	0.75006
PC-55	4005400	4005457	+	CACGAGCGTGTCCTGCAATCT	21	ctgTTGCGGGGCACGTAGCGTGTGTgtgttaggtacaCACGAGCGTGTCCTGCAATCT	..((((((((((((((..((((((((.......)))))))).))))))))))))))..	1	0	0	1.34396	0	0	1.34396
PC-56	10664453	10664542	-	CCGGGAACTCCCAGACCAGCTT	22	gtcactactaggccacCCGGGAACTCCCAGACCAGCTTcttgaagggagtggaaGCTGGTCTGGGAGTTCCCCCGTggcctagcagttaa	...(((.(((((((((..((((((((((((((((((((((..........))))))))))))))))))))))..))))))))).)))...	4	7	11	5.37584	5.25042	11.0608	21.6871
PC-57	10664453	10664542	-	GCTGGTCTGGGAGTTCCCCCGT	22	gtcactactaggccacCCGGGAACTCCCAGACCAGCTTcttgaagggagtggaaGCTGGTCTGGGAGTTCCCCCGTggcctagcagttaa	...(((.(((((((((..((((((((((((((((((((((..........))))))))))))))))))))))..))))))))).)))...	0	1	0	0	0.75006	0	0.75006
PC-58	18643	18716	-	GATCTAGAACTCCTGGAGGC	20	ggagcctcgggggagatatgtgggtcaaaggacaagggggtgaaggtcctgGATCTAGAACTCCTGGAGGCaga	...(((((..(((((.....((((((..(((((............))))).))))))...))))).)))))...	0	1	0	0	0.75006	0	0.75006
PC-59	133619325	133619407	+	ACAGGCACGGCTGGTTTGAGC	21	gctgggctgcgtccACAGGCACGGCTGGTTTGAGCattttaactgaattgCCAAACCAGTTGTGCCTGTAGAcacaaccttta	...(((.((.(((.((((((((..((((((((.(((.(((....))).)))))))))))..)))))))).))).)).)))...	4	8	0	5.37584	6.00048	0	11.3763
PC-60	133619325	133619407	+	CCAAACCAGTTGTGCCTGTAGT	22	gctgggctgcgtccACAGGCACGGCTGGTTTGAGCattttaactgaattgCCAAACCAGTTGTGCCTGTAGAcacaaccttta	...(((.((.(((.((((((((..((((((((.(((.(((....))).)))))))))))..)))))))).))).)).)))...	11	1	4	14.7835	0.75006	4.02212	19.5557
PC-61	3902	3963	-	CTGTGGTCTTCAGAGGAGGA	20	agtaCTGTGGTCTTCAGAGGAGGAatccagtgagatggatcctttgaagtgtttatagtcat	...((((((..((((((((((....((((......))))))))))))))....))))))...	0	1	0	0	0.75006	0	0.75006
PC-62	58711670	58711821	-	TGACCGCGTCCCTCTGCCCAGA	22	ttccggggactgggctgtgtcatggtcacagcgcccctgctcccaggtggcggggccggtgcaggccgtcgtgggctcTGACCGCGTCCCTCTGCCCAGGcacgcagcgaccaagggcgtcctcgtggccatggtctgcaccttcttcgagg	...((..((..((((....((((((((((.((((((((((.((..((..(.(((((((((.((((((......))).))))))).))))).)..))..))...)))).......))))))....))))))))))...)).)).))..))...	1.5	3.5	0.5	2.01594	2.62521	0.502765	5.14391
PC-63	149836662	149836736	+	CAGGTGGGGTGCTCCAGAGGCG	22	cttgcagcAAGGTGGGGTGCTCCAGAGGCGctgcctccttcctgggTGCTCTGCAGTGCCCCACCTTGCtgcttg	...((((((((((((((..((.(((((.(((..((........)))))))))).))..))))))))))))))...	0	1	0	0	0.75006	0	0.75006
PC-64	149836662	149836736	+	TGCTCTGCAGTGCCCCACCTTGT	23	cttgcagcAAGGTGGGGTGCTCCAGAGGCGctgcctccttcctgggTGCTCTGCAGTGCCCCACCTTGCtgcttg	...((((((((((((((..((.(((((.(((..((........)))))))))).))..))))))))))))))...	4	9	8	5.37584	6.75054	8.04423	20.1706
PC-65	53138316	53138380	+	CACAACTCTGGGAAGTACCATTT	23	tcgCACAACTCTGGGAAGTACCATTTagatatgctatattgtgAATGGTGCTCCAGGGTTGTACa	....((((((((((..((((((((((((((((...))))).)))))))))))))))))))))...	4	19	19	5.37584	14.2511	19.1051	38.732
PC-66	53138316	53138380	+	AATGGTGCTCCAGGGTTGTAC	21	tcgCACAACTCTGGGAAGTACCATTTagatatgctatattgtgAATGGTGCTCCAGGGTTGTACa	....((((((((((..((((((((((((((((...))))).)))))))))))))))))))))...	7	8	5	9.40771	6.00048	5.02765	20.4358
PC-67	17351081	17351166	+	TTGCCCCGTCGAAGCTGTCGGT	22	ctctcctgtcctcTTGCCCCGTCGAAGCTGTCGGTgctgccagataaggaaccacgctcagctttcctgggcaggagggaggaagt	...((((.(((((((((((....(((((((...(((...((......))...)))...)))))))...)))))))))))))))...	0.5	0.5	0.5	0.67198	0.37503	0.502765	1.54977
PC-68	4775940	4776084	+	ATCATTACCAGTACTTGATACT	22	agaatcactgtaatatacttcggcttaaaaggctgctctagATCATTACCAGTACTTGATACTgttgtgtgcaagtatcaTATCAAGTATTGGTGAGGATCTggacctgtcttttaaggtgtgattagtatgttacaatgatggt	...((((.((((((((((((((.((((((((((...((((((((.((((((((((((((((.(((((....)))....)))))))))))))))))).))))))))...))))))))))...)))..))))))))))).))))...	1	0	1	1.34396	0	1.00553	2.34949
PC-69	4775940	4776084	+	TATCAAGTATTGGTGAGGATCT	22	agaatcactgtaatatacttcggcttaaaaggctgctctagATCATTACCAGTACTTGATACTgttgtgtgcaagtatcaTATCAAGTATTGGTGAGGATCTggacctgtcttttaaggtgtgattagtatgttacaatgatggt	...((((.((((((((((((((.((((((((((...((((((((.((((((((((((((((.(((((....)))....)))))))))))))))))).))))))))...))))))))))...)))..))))))))))).))))...	0	1	2	0	0.75006	2.01106	2.76112
PC-70	72808659	72808732	+	TCTTCCTGCCTCTCTCCGTAGT	22	gccctgggcttcgggggagcggttggagggctgggggctcagTCTTCCTGCCTCTCTCCGTAGGagcctggtga	...(..((((((.((((((.((..((((((((((....))))))))))..)).))))))...))))))..)...	2	0.5	2.5	2.68792	0.37503	2.51382	5.57677
PC-71	158155658	158155744	+	GAGGCGTCCCCGCGTTGCCGGCCG	24	aagagggcccaggagGAGGCGTCCCCGCGTTGCCGGCCGgccccgtgccttccgctgcccgtggatgctgctcttcctggccctgtg	...((((.((((((((((((((((.((.(..((.((..(((.....)))..))))..).)).))))))..))))))))))))))...	0	1	0	0	0.75006	0	0.75006
PC-72	38391172	38391291	-	CTTATATTTTGTTTGTGCA	19	aaggaagaactatatccctattgtatatgaaagtctgtatttttggaatgtgttcttattgcagcagttCTTATATTTTGTTTGTGCAgtcgaagtgatagtggtgtgtggttcttttga	...((((((((((((((((((..(...(((....((((((...(..((((((.....((((...))))...))))))..)...)))))))))..)..)))).)).))))))))))))...	0	1	0	0	0.75006	0	0.75006
PC-73	243591	243724	-	CTGTATATAGTATTTTAGGTC	21	tcatgcccagcatatattgtcagatagtactatgattatttaaaaaaagatcttcatagatttttaatttttgatattaaCTGTATATAGTATTTTAGGTCtgattaaaataggaatatagttgtatatgatga	(((((..((((.((((((((((((((((((((((((...((((((((((((((....)))))))...)))))))........)).)))))))))....))))))).........))))))))))..)))))...	0	0.5	0	0	0.37503	0	0.37503
PC-74	110277062	110277184	+	TTAGTCCTTCGGAACCCCAAAT	22	tcaaagacaatcacaaaaggtgaggagaggtttggggttcaaaaggactcaagaattatagtcacataaacttcTTAGTCCTTCGGAACCCCAAATctctcttctcctgttggttgtcttcct	...((((((((((....(((.(((((((((((((((((((..(((((((.(((((((((......))))..))))))))))))..))))))))))))))))))).)))..))))))))))...	1.5	1.5	0	2.01594	1.12509	0	3.14103
PC-75	148161277	148161349	-	GAAAATGTGAGTTGAGAGG	19	gatGAAAATGTGAGTTGAGATGccccactgggtaaaaagccgtgtgggacacattggccatgatgttttccag	...(((((((((.((..(..((.(((((..(((.....)))..))))).))..)..)))))...))))))...	0	1	0	0	0.75006	0	0.75006
PC-76	1389	1517	+	TGGCCTCCCCGGGCTGGGGACT	22	ccccttcccctttcccccctccccttctcttggctccTGGCCTCCCCGGGCTGGGGACCgcggctggccctggccagtgggaggcctggagaggaaggaggctcggaaggaggcctgagagggaagttt	...(((((((((..((((.(((((((((.((..((((.((((((((..(((..(((.(((....))))))..)))...)))))))).))))..))))))))...))).)).))...))).))))))...	0	1	0	0	0.75006	0	0.75006
PC-77	151102761	151102860	-	AGACGGATGACCTTGCTGTTT	21	caagaagaaaggggaaaaaaAGACGGATGACCTTGCTGTTTacatttagaaaggaTAAGCAGCAAGGTTGTCTGTCTttttttcctctctgttcttcagc	...((((((((((((((((((((((((..(((((((((((((..(((...)))..)))))))))))))..))))))))))))))))))...))))))...	55	112	95	73.9177	84.0067	95.5253	253.45
PC-78	151102761	151102860	-	TAAGCAGCAAGGTTGTCTGTCT	22	caagaagaaaggggaaaaaaAGACGGATGACCTTGCTGTTTacatttagaaaggaTAAGCAGCAAGGTTGTCTGTCTttttttcctctctgttcttcagc	...((((((((((((((((((((((((..(((((((((((((..(((...)))..)))))))))))))..))))))))))))))))))...))))))...	14	26	49	18.8154	19.5016	49.2709	87.5879
PC-79	64874173	64874264	-	GAAAGATCATAGAGGTAAAGTT	22	agtttatagttttaataGAAAGATCATAGAGGTAAAGTTgtcatcagagttagcACTTTACCTCTATGGTCTTTCTattaaaactatagggc	...(((((((((((((((((((((((((((((((((((.((...........)))))))))))))))))))))))))))))))))))))...	1	1	1	1.34396	0.75006	1.00553	3.09955
PC-80	64874173	64874264	-	ACTTTACCTCTATGGTCTTTCT	22	agtttatagttttaataGAAAGATCATAGAGGTAAAGTTgtcatcagagttagcACTTTACCTCTATGGTCTTTCTattaaaactatagggc	...(((((((((((((((((((((((((((((((((((.((...........)))))))))))))))))))))))))))))))))))))...	0	2	0	0	1.50012	0	1.50012
PC-81	25603371	25603427	+	ACTGGACTGGAGTCAGAAGGC	21	cACAGGACTGGAGTCAGAAGGCctgaattaagcgcctctctgcctcgaagtcctaat	...((((((.(((.((((((((((......)).)))).)))).)))..))))))...	1	0	0	1.34396	0	0	1.34396
PC-82	26036919	26037011	+	CTGAGACAATTCCATTCAGTGT	22	aaaggcattcccaacaggCTGAGACAATTCCATTCAGTGTgttccacataaatacactgaatggaattgtctcagcctgttggggttgctgtg	...((((..((((((((((((((((((((((((((((((((((.......))))))))))))))))))))))))))))))))))..))))...	0	1.5	0.5	0	1.12509	0.502765	1.62785
PC-83	94924247	94924335	+	AACCCTGCCCCATGTCCCAGAT	22	accgcatagcactgAACCCTGCCCCATGTCCCAGATgaccttgctcctaggtcatctgggacatggggcagggttgacagctctgccag	...(((.(((....(((((((((((((((((((((((((((.......)))))))))))))))))))))))))))....))).)))...	0	1.5	0	0	1.12509	0	1.12509
PC-84	39237774	39237890	-	GGAGTCGGGTTGCTTGGGA	19	acagacaagaacgcaggctctGGAGTCGGATTGCTTGGGAttcgtcctgggccccaccacttactagctgggcagtcctaggccagtgacttaacttctctgtgtttcagtgtcctc	...((((.(((((((((.....((((((....((((((((((.(((((((......)))..........))))))))))))))...))))))......)))))))))...))))...	11	18	10	14.7835	13.5011	10.0553	38.3399
PC-85	90671753	90671833	+	TTCTACAGTCCAACGATC	18	acacaacagtgaTTCTACAGTCCAAGGATCaaggagtcatttcaatttttagatctttttattgaagaattacatttgaaa	...(((..((((((((.((((..(((((((.(..(((.......)))..).)))))))..)))).))))))))..)))...	473	341	550	635.693	255.77	553.041	1444.5
PC-86	86375601	86375706	-	AGTGAAAGTCTCATTTGAC	19	atgtgtgatcaagattgtttatttagcacatacttattgaggactcacttctagtccctgtggagatatgataactgataAGTGAAAGTCTCATTTTACacattcc	((((((((...(((((.((((((((.(((((((((.....(((((.......))))).....))).)))).....)).)))))))))))))....))))))))...	0	3	0	0	2.25018	0	2.25018
PC-87	4245028	4245115	-	TCTGGCTGTGGTGTAGACCGTC	22	cgtagcttcagctgaccgtctacatcacagacatagctctgatcccgagttgcTCTGGCTGTGGTGTAGACCGTCagctgtagctccc	...((((.((((((((.(((((((((((((.((((((((.......))))))...)).))))))))))))).)))))))).))))...	9	6	16	12.0956	4.50036	16.0885	32.6845
PC-88	7131436	7131501	+	GCCCGGGACCCTCTGAATGT	20	ccagctcgtaGCCCGGGACCCTCTGAATGTtggaatgccacgttcttagctctgggacgatgcagg	((.((((((..((((((...((..((((((.((....))))))))..)).)))))))))).)).))	0	2	0	0	1.50012	0	1.50012
PC-89	63823972	63824047	+	GAAGAACCTTACCAGGAC	18	acaaGAAGAACCTTACCAGGAGttataaagagaagcatatgcctctctctataggtcctagggatgttcttttaaa	...((((((((....((((((..((((.(((((.((....)).))))).))))..)))).))...))))))))...	3	3	0	4.03188	2.25018	0	6.28206
PC-90	94981509	94981595	+	CTAATGATATGATAATGAT	19	tttgttgagaacttttatcataaattgatgtgaattttgtgaagttctttttctgcatCTAATGATATGATAATGATttttagcctt	...((((((((...((((((((.((((((((((((((....)))))).......))))).)))..))))))))...))))))))...	0	0	2	0	0	2.01106	2.01106
PC-91	13768709	13768817	-	AGAATGAAACTCAAAGGAA	19	taatggactaaagcttaaaagtttctctgaactccatttcttattctcacattttgAGAATGAAACTGAAAGGAAaacagataaattgcctaagtaaataagtccagtg	...((((((...(((((..(((((.((((...(((.(((((((((((((.....)))))))))....)))))))...)))).)))))...))))).....))))))...	0	0	2	0	0	2.01106	2.01106
PC-92	37088394	37088494	+	TGTCATGCTGGGGAGTGTAGTGA	23	tcatcggagtgacgcagatcTGTCATGCTGGGGAGTGTAGTGAacgtcgtcatgcttctcactgctccccccggtgtccggctctgtgtcgctgctgaagc	...(((((((((((((((.(((..(..((((((...(((((((..((......))...)))))))...))))))..).))).))))))))))).))))...	1	2	0	1.34396	1.50012	0	2.84408
PC-93	48214284	48214350	+	GGCATGGTGTGCTCTGGGGC	20	cctgtgctgtgGGCATGGTGTGCTCTGGGGCctggagacagtcccagcgctcacccccaagcaccgg	((.(((((.((((...((((.((.(((((((.((....))))))))).)).))))))))))))).))	0	2	0	0	1.50012	0	1.50012
PC-94	130907503	130907559	+	AAACAGAGAAGATCACTAGGC	21	AAACAGAGAAGATCACTAGGCagctctcgtctgtaaacgcagtgaattttctctaag	....(((((((((((((..(((((....).))))......)))).)))))))))...	0	2	0	0	1.50012	0	1.50012
PC-95	52769596	52769654	-	AGAGGCTGTGAGTGCTTTT	19	gaaagggagctcagactctttccttgacctggactgAGAGGCTGTGAGTGCTTCTtacc	...(((((((.(((.((((((((.......)))..))))).))).....)))))))...	0	0	4	0	0	4.02212	4.02212
PC-96	91061793	91061865	-	TAGGAAAAGGGAAGAAGACAAT	22	atgaagaggTAGGAAAAGGGAAGAAGACAATctgactgaagtatggctttccttccttttcctccttcttgtt	...((((((.(((((((((((.((((.((..((......))..))..)))).))))))))))).))))))...	0	2	0	0	1.50012	0	1.50012
PC-97	76477886	76478020	+	CCTCTGTCGCGGTGACTCTGCC	22	actggccgtgagctgtggtatagttctcggacacagcttggatCCTCTGTCGCTGTGACTCTGCCgaaggctggcagctacagctccaattggacctttagcctgggaatttcatatgccacaggcgcagccgta	..((((.(((..((((((((((((((((((.....(((.((.(((..((..((((((...((((((.....)))))).))))))..))...))).))..)))))))))))....)))))))))).))).))))..	0	2	0	0	1.50012	0	1.50012
PC-98	54384937	54385048	-	GTTTGACTGACTGTGTTTT	19	acacaatctgacaGTTTGACTGACTTTGTTTTtcacttcttttgcttcattttagttttgcttgaactttagctgtgtagagattaaatacagagtcaattatggggaatgc	...((.(((..((...(((.(((((((((.(((....(((((.((..((((..(((((.....)))))..)).)).)))))))..))).))))))))).))))).))).)).	4	18	4	5.37584	13.5011	4.02212	22.899
PC-99	86418365	86418436	-	TTTGTGAAATGACTTGAGAG	20	acacttttctcattccacaattgcctagaacttagccttttttgttctcctTTTGTGAAATGAATTGAGAGg	...(((((((((((.(((((......(((((............)))))....))))).)))))...))))))	2	0	0	2.68792	0	0	2.68792
PC-100	80651548	80651634	+	CAAAATTCTCCTTTTGGGCTT	21	cataactttctcaaGAAAATTCTCCTTTTGGGCTTtaaacactccaggcctagccttagccaaaaggcgaatatttggaaagtttct	...(((((((.((((...((((.((((((((.((...........((((...)))).)))))))))).)))).)))))))))))...	1	0	1	1.34396	0	1.00553	2.34949
PC-101	69271532	69271626	-	CGTCTCTCTGCTAGGGGTTCTGT	23	cccggtggggtgggctgcagcagctcccagggagatgccgcctgcccagcccttctggCGTCTCTCTGCTAGGGGTTCTGTgcccccctccccca	...((..(((.((((.((((.(((((((((((((((((((...((...)).....)))))))))))))...)))))))))))))))))..))...	1	4	0	1.34396	3.00024	0	4.3442
PC-102	35889342	35889417	+	AGAGAAGCAGGGCTGCACA	19	agctccttgcttgtaccgctcctgagatctgcagtacactttcAGAGAAGCAGGGCTGAACAgcagctaaggattt	...(((((((((((...((.((((...((((.((....))..))))....))))))...)))..))).)))))...	0	0	2	0	0	2.01106	2.01106
PC-103	85194601	85194691	-	TGGGGCCATGGAAGTCGGAAT	21	ctgtcacttctgtggagagcccagtggtgtgcacaccgggacagtctcatgaacagggccagcacatgccTGGGGCCATGGAAGTGGGAAT	...(((((((..(((....(((((..((((((...((....((......))....))....))))))..))))).)))..)))))))....	1	1	0	1.34396	0.75006	0	2.09402
PC-104	8175178	8175253	+	GGTAATTCGTCTTTGGGTT	19	caaggaattagaaacaaaaggatgtattaggcagttagcatGGTAATTCGTCTTTGGTTTtgtttttggtttcagt	...((((..(((((((((((((((.((((.((.....))....)))).)))))....))))))))))..))))...	0	0	2	0	0	2.01106	2.01106
PC-105	10381050	10381132	-	TTCTGTGCTAGGCGCCGGGGA	21	gcttcttggccggcttctagtactcatttaacaagcatttattaatcactgTTCTGTGCTAGGCGCCGGGGAttccaagacaa	...(((((((((((..(((((((......((((...(((....)))...))))..)))))))..))))).....))))))...	0	2	0	0	1.50012	0	1.50012
PC-106	71152037	71152107	-	GGATAAGAAGCAGAGGAACT	20	ccttcccagttgtctttaattcggcctcccaaaggaaagtgtcaGGACAAGAAGCAGAGGAACTgggattt	...((((((((.(((((..(((..(((..((........))..)))....)))..)))))))))))))...	0	2	0	0	1.50012	0	1.50012
PC-107	1686970	1687055	-	AAGGACTGGTGGAGCGCT	18	attcaggAAGGACAGGTGGAGCGCTccaggtggggcaactctgtaagagagctgccatctggctgcccagctgtctccccctgtat	...((((..((((((.(((.(((..(((((((((((..(((.....))).))).)))))))).)))))).))))))...))))...	0	0	2	0	0	2.01106	2.01106
PC-108	103318592	103318709	+	CTGAGAATGTGTATGTCT	18	cacctgaagggcttgttaaaacataaattcttgggcccactctctccgagtttctgattgagtagatctgggatggagacCTGAGAATGTGTATGTCTgatatgttcccagagtgata	((((((..(..(.(((((..(((((.(((((..((....(((..(((.((..((((......)))).)).)))..))).))..)))))...))))).))))).)..).))).)))...	0	2	0	0	1.50012	0	1.50012
PC-109	81216073	81216150	-	TGAGGTCCATGAAGAAGTC	19	tgtcttttccagtttcctctcttgcccctatgagtagccatgtcacaactctggccagTGAGGTCCCTGAAGAAGTCt	...(((((.(((...((((.((.(((.....((((............)))).))).)).))))...))).)))))...	1	2	0	1.34396	1.50012	0	2.84408
PC-110	4387951	4388044	-	ATTGTATGAAGTCCAGGAGC	20	attgatctatgtgtctgtttttgtgctagtaccacactgttttgattactgtagctttgtagtATAGTATGAAGTCCAGGAGCatgacatcccc	...(((.(((((..(((.(((..(((((.(((.(((..(((...........)))..))).))))))))..)))..)))..)))))..)))...	0	2	0	0	1.50012	0	1.50012
PC-111	44808942	44809034	-	TCCCTGGTCTAGTGGTTAGGATTCGG	26	tcttgggagtTCCCTGGTCTAGTGGTTAGGATTTGGtgtgctcactgctgcagcctaggtttaagccctggtctgggaactgagatcccacat	...(((((((((((.((.((((.((((..((..(((..(((........)))..)))..))..)))))))).)))))))).....)))))...	60	48	43	80.6375	36.0029	43.2378	159.878
PC-112	98291634	98291715	-	CGCACCCCCAGCTCTGGCTCTA	22	aagggggcgggggcggggccggggtggggcaaggtgtgtgcagaggcCGCACCCCCAGCTCTGGCTCTAccttcttcccagg	...(((..(..((..(((((((((..(((...((((((.((....)))))))))))..)))))))))..))..)..)))...	2	0	0	2.68792	0	0	2.68792
PC-113	95282269	95282386	-	GAAGTGATTTCAGGAAAT	18	gcatgtcctggaagacaaagGAAGTGATTTCAGGAAATtttggaagggccaacagagcttaatgctgctgataagtcaagataagacctgaaaagcatctgttgttttaaggaacaag	...((((((..(((((((..((.((..(((((((...(((((....(((...((((((.....))).)))....)))....)))))))))))).)).))..))))))).)))).))..	2	0	0	2.68792	0	0	2.68792
PC-114	18750311	18750430	+	CTACTCTGTCCCCACCTCCAGT	22	gcttgtggagctcaggtcactgctgacaagggaggtggcgacagtggtacttatccagagcgtatgtgtggttgaggCTACTCTGTCCCCACCTCCAGGgtcccctgatgtgccacacta	...(((((..((((((........(((...((((((((.(((((((((.((((.(((..((....)).))).)))))))))..)))).))))))))...))).))))).)..)))))...	10	25	13	13.4396	18.7515	13.0719	45.263
PC-115	46021706	46021802	-	GAGGTTTGACCTCTGAACT	19	aatgtcctGAGGTTTGACCTCTGAACTttttgcaggatggttcaggccatccaggcttgtgcctccaggagtcttagtggacagagctcatgaccag	...(((.((((.((((.((.(((((((..(....(((.((..((((((.....))))))..))))))..))).)))).)).)))).)))).)))...	0	3	0	0	2.25018	0	2.25018
PC-116	3604976	3605080	-	GGTTGGGCTGGGGAAGTGCT	20	aagcaggagctccatggtggctcagcaggttaaggatctggcattgtcactgcactggctcaggtcactgatgcagcacaGGTTGGGCTGGGGAAGTTCTgcatg	..((((((..(((.....((((((((..((..((((((((((..(((....)))...)).)))))).))...)).......))))))))..)))..))))))...	1	0	1	1.34396	0	1.00553	2.34949
PC-117	56637299	56637388	-	TTACCTCTCCTCCCACGTCCTGT	23	ctcgcactcttggggggacgtgggagcccgaggtcgcgggggccacggcatttccTTACCTCTCCTCCCACGTCCTGCcacgtgtgcatt	...((((...(((..(((((((((((...(((((...((..(........)..))..)))))..)))))))))))..)))...))))...	1	1	2	1.34396	0.75006	2.01106	4.10508
PC-118	75529635	75529715	+	TGTATTTTTGGAAACAGGAGA	21	gtctggtatattctttgattctagtggtaatgagagagatttgctctttttaagTGTATTTTTGGAATCAGGAGAccaagg	...((((...(((.((((((((((..(((..(((((((.....)))))))......)))..)))))))))))))))))...	0	3	0	0	2.25018	0	2.25018
PC-119	208067711	208067826	-	GCATCTGTGGCTTATACTGCAGC	23	ggctaggggtcaagtcggagctgtagctgcaggctactccacagccacagcaatgccagatctgagctGCATCTGTGGCCTATACTGCAGCtcacagcaacgctggatccttaacc	((.((((((((.((.((..(((((((((((((..((..((((((...((((..............))))...))))))..))..)))))))).)))))..)))).)))))))).))	0	0	3	0	0	3.01659	3.01659
PC-120	54416400	54416514	-	CGGGCACGATGGGCAAGGAGA	21	ggcaaggagagcagggatgtgggCAGGCACGATGGGCAAGGAGAggtacaggtctctggtcacacagaacccatacactcctctttctgaatcttctgcccttgctttctttttt	...(((((((((((......(((((((...(((.((.(((..((((((..(((.((((......)))))))..))).)))..))).))..))).))))))))))))))))))...	2	0	0	2.68792	0	0	2.68792
PC-121	73489684	73489819	-	TTTGTGGTGTAGGCCGACGGCTT	23	tgttcagtggattaaggatcaggcattgccacaagctgtggtttaggccacggatgaggcttggatccagtgtttctgtgTTTGTGGTGTAGGCCGACGGCTTtggctccaatttgaccccgagaccaggaacttg	.((((..(((.....((.((((.....((((.(((((((((..((..((((..((((..((((....))).)..))...))..))))..))..)).)))))))))))......)))).)).....))).))))...	0	0	3	0	0	3.01659	3.01659
PC-122	8227353	8227440	-	TCCGAATCATGGCCCAGAA	19	taacggaagcatcactttctgtttctgtcaaggttttaggatgcaatgatgcagacTCTGAATCATGGCCCAGAAagtgctttcgcgt	...(((((((...((((((((.....((((.(((((.((..((((....))))..))..))))).)))).)))))))))))))))...	0	2	0	0	1.50012	0	1.50012
PC-123	69467356	69467443	-	AGGATACGTCGCAGACGTGG	20	gttggctgtgagctgcAGGATACGTCGCAGACGTGGttcagatctggtgctgccatggctgtggtgtagtctagcagctgcagcccct	...((((((.((((((((..(((..(((((.(((((((((....)))....)))))).)))))..)))..)).))))))))))))...	2	0	0	2.68792	0	0	2.68792
PC-124	86718708	86718775	-	GAGTGCAGAAGAGGACAGT	19	agacagGAATGCAGAAGAGGACAGTgtgatgactctgcgtccccatttcttctgctgtaaacctgagg	...((((..(((((.((((((.((((.((((......))))..)))))))))).)))))..))))...	2	0	0	2.68792	0	0	2.68792
PC-125	142341399	142341505	-	CTGGATTCTGTGAATTAGC	19	tgagctttaatactggaggcaCTGGATTCTGTTAATTAGCcatttttcttcctgaaatgcatgcatctgattaacaactagatcacacaggccttacttagagcaat	...(((((((.....(((((.(((((((.((((((((((.(((.((((.....))))...)))...))))))))))....))))...))))))))..)))))))...	2	0	0	2.68792	0	0	2.68792
PC-126	36989713	36989842	+	GATGAAAGTCATATATAGGTA	21	gcagtaaaaacagggacagtttcagccagtataggctcattgaaggttctagcatccattcatggtttgatagtaccattGATGAAAGTCATATATAGGTAgaattgaaaaatgtttgctttactgtagt	((((((((((((....((((((..(((..(((((((((((..(.(((.(((.((.(((....)))..)).))).))).)..))))..))).))))..))).)))))).....))))...))))))))...	0	2	0	0	1.50012	0	1.50012
PC-127	16665876	16665983	-	GTAAGATTATGAGATCTGAGGGCT	24	cagtcttttgtcacttcttactttcatcacccttttttcttttgcctgggctgagattgttaagtctctctcagtgaaggGTAAGATTATGAGATCTGAGGGCTgttt	((((((....(((..(((((...((...(((((((..........(((((..((((((....)))))).))))).)))))))..))...)))))..)))))))))...	7	19	12	9.40771	14.2511	12.0663	35.7252
PC-128	60643175	60643289	-	GTCCAGGGCTGTGCAGGCA	19	aaaggcattgcttcctctttgatgtcatcttcgcctgtggtctgtaacaccagctgattGTCCAGGGCTGTGCAGGCAaaggttgatagtcaggagggtcagtaatattgccagc	...((((((((((((((((.(((((((((((.(((((((((((...(((.........)))...)))))..)))))).)))).))))).)))))))))..)))))...))))...	0	0	2	0	0	2.01106	2.01106
PC-129	3821268	3821336	-	CTGGCGCCGGGCCGTACC	18	accctcCTGGCGCCGGGCCGTGCCctgtaggtgcctgcctcaccgcactgactcggcccagcagagaca	...(((((((.((((((.(((((..((.((((....))))))..)))).).))))))))))..)))...	2	0	2	2.68792	0	2.01106	4.69898
PC-130	38845297	38845390	+	TGTAGCATAGTGATTAAAAACA	22	tcatgtttgaagttacagctacagtgatttttttttttttttttggcacaaatagaggggaatggcatttcTGTAGCATAGTGATTAAACACAa	...((((((..(((((.(((((((..(((..(((..((((.((((...)))).))))..)))..).))..)))))))...)))))))))))...	0	2	0	0	1.50012	0	1.50012
PC-131	20878495	20878573	+	CGTCACTCCCCACCTCCTGCAGT	23	ttatgcggagggaggggagggaagggccaggtcaggagcagcccccgtcatccccCGTCACTCCCCACCTCCTGCAGGt	...((((((((..((((((.((.(((...((...((........)).....))))).)).)))))).))))).)))...	3	0	1	4.03188	0	1.00553	5.03741
PC-132	97241412	97241503	+	TTCTGTCCTCTTCCTCTTTCCC	22	tattcaggaagggaagggaagaggaagaagggggcagcactttctattgtccttggTTCTGTCCTCTTCCTCTTTCCCatccatcctgatct	...((((((.(((..(((((((((((((...((((((.(((.............))).)))))))))))))))))))..))).))))))...	0	2	0	0	1.50012	0	1.50012
PC-133	15130009	15130138	-	GCCAGTGTGGAGTCCCTGT	19	cccggggtggcgtggtctgaggcatcgcctgcaggtGCCAGTGTGGAGTCCCTGTcggccgccctggaggcgggtggggatgaatgctggtcagcctgcctgtctgttcttctaaaccaggccccccaca	...((((.(((.((((..((((.((.((..(((((((((((..(...(((((..((.(((........))).))..)))))..)..)))))..))))))..))..)).))))...)))).)))))))...	0	0	2	0	0	2.01106	2.01106
PC-134	250101589	250101652	+	CTCTGTGTGTGTTTGTATTTTT	22	gCTCTGTGTGTGTTTGTATTTTTtctttttaactgcgaataataaatgcacacacacacagttt	...((((((((((.(((((((.((.(((........))).)).))))))).))))))))))...	0	1	1	0	0.75006	1.00553	1.75559
PC-135	39175202	39175280	+	ACCAGGTTCAGACATTTGGT	20	gatggaatcagttttcaccaaaggtgtaactgtagagttagttcagtcacaacACCAGGTTCAGAGATTTGGTtctgct	...(((((((..(((((((...(((((.((((...........))))....))))).)))...))))..)))))))...	0	3	0	0	2.25018	0	2.25018
PC-136	87024860	87024945	-	AAGAGAAAATGGTAGCTC	18	cctgaaactgagcacttttctgtacagaagacaaccccacagaagttgttgtttggtcAAGAGAAATTGGTAGCTCtcctttccca	...((((..((((((((((((...((((..(((((.........)))))..))))....)))))....))).))))...))))...	0	4	0	0	3.00024	0	3.00024
PC-137	23057080	23057167	+	AACAGTGAGGCCAAGGATTGA	21	aaaccgttattAACAGTGAGGCCAAGGATTGAgcatgcatcctcatggatattactcaggttcttaactcactgagccacaatgggaa	...(((((.....(((((((...((((((((((.....((((....))))....)))).))))))..)))))))......)))))...	0	2	0	0	1.50012	0	1.50012
PC-138	1759245	1759359	+	TGTCCTGCCACCGCTCTGAGCC	22	atgtccaggggcacgtctgcgcgtggccgggctTGTCCTGCCACCGCTCTGAGCCtcggaccctctcgggcgcggggctgtggcgggtctggtcctgcacgttgcccctgggggt	...((((((((((.......(((((.(.(((((...((((((((.((((((.(((.(((......)))))).)))))).))))))))...))))).))))))))))))))))...	0	2	0	0	1.50012	0	1.50012
PC-139	55091545	55091622	-	ACACTCAGCATGCACATGGAGGCT	24	catgtccACACTCAGCATGCACATGGAGGCTttgagttttcctagaaaccagcctcgtgcacactgagtaagggcacg	..(((((..((((((..(((((...((((((..(.(((((....)))))))))))))))))..))))))..)))))..	2	2	2	2.68792	1.50012	2.01106	6.1991
PC-140	96843024	96843110	+	ACTGTCAGCTACTCTACAATG	21	taacacactagcccctctaaacactgtggagtcagagcagctcagtgacattACTGTCAGCTACTCTACAATGtgggatgtgtgggt	...(((((...(((......(((.((((((((...(((....(((((....)))))...))))))))))).))))))..)))))...	1	1	0	1.34396	0.75006	0	2.09402
PC-141	21565855	21565912	+	TTGTAGGTATAATTGATA	18	ggggctgTTGTAGGTATAATTGATAttttctataagtatttatacttctaacagcatc	...((((((..(((((((...(((((((.....))))))))))))))..))))))...	0	2	0	0	1.50012	0	1.50012
PC-142	146006543	146006635	+	TAAGGCGAGCTCAGGGAGG	19	tTAAGGCGAGCACAGGGAGGgcagtctttgcgcctcttgactggcagagaagcgcagctcaggctttcccactttccttctgcacctgcccct	....((((.(((.((((((((.(((((((((((.((((........)))).))))))...)))))..)))....))))).)))...))))...	12	11	7	16.1275	8.25066	7.0387	31.4169
PC-143	76693945	76694073	+	TGAGATGAGAGCCCTTGGCCACT	23	gctggcagctgttggcgagagatgtaacgggcacagggtccagggcttcccatcccagcttggcctatttgtTGAGATGAGAGCCCTTGGCCACTgtgaacctcagtctcttcttcctaccctgctgat	...(((((..((.((.(((((((.....((.(((((((((.(((((((..((((.((((...........)))).)))).))))))).)))).)))))..))...)))))))...)).)).)))))...	8	20	10	10.7517	15.0012	10.0553	35.8082
PC-144	45673847	45674007	+	CTAGGAACGTAGTGAGTAG	19	taagtcccacttttaaagttttctcctttaagtttcacatggtattagttatctttttttactttccttaacagtttgtaCTAGGAACGTAGTGAGTAGagatcagcagactttttctgtgaaatgagcagactttttctgtgaaatgttttgggcttctt	.(((((((((....(((((((.(((......((((((((.((....((((((((((..((((((((((..((.....))...)))))...)))))..)))))).....))))...))))))))))))).)))))))....))).........))))))...	0	0	2	0	0	2.01106	2.01106
PC-145	139953977	139954076	-	GTGTTAGGAAGAACAGAGT	19	gaaatacactcagtgtctctttaatttttttctaatctgccaaaagtctaccaaaagcaGTGTTAGGAAGAACAGAGTtaataaggccttaatgtatata	...(((((...((.((((..((((((((((((((((((((................)))).)))))))))))....)))))..))))))...)))))...	2	0	0	2.68792	0	0	2.68792
PC-146	63650184	63650239	-	TGTGGGCTGTTGGCATTGTA	20	TGTGGGCTATTGGCATTGTAgtcctatattttgctctcagtgccacttagccctcc	...((((((.((((((((.(((..........)))..))))))))..))))))...	0	2	0	0	1.50012	0	1.50012
PC-147	57986722	57986790	+	GGATATGTGCTTGAAAAGC	19	tgataGGCTATGTGCTTGAAAAGCagttgcagttgttaactccaacttcaagccatagaaagcttgagc	...(((((((((.((((((.....(((((.((((...)))).))))))))))))))....))))))...	1	1	0	1.34396	0.75006	0	2.09402
PC-148	49756055	49756118	-	TTTGGTCTTTTCTCCTTGGCAGT	23	ttggcgagggagaaatgctaaactcttcatacaagcatacgTTTGGTCTTTTCTCCTTGGCAGA	...((.(((((((((.(((((((.................)))))))..))))))))).))...	11	6	6	14.7835	4.50036	6.03317	25.3171
PC-149	27822578	27822678	+	TTGGACCTGGTGACAATGA	19	tacctcttgctctgcccttgTTGGATCTGGTGACAATGActtggatgacatggctcagagtcattgccatcagcctctctctttctggtggagcagagccc	...(((.(((((..((......(((.((((((.(((((((((...(((......)))))))))))).))))))....)))......))..))))))))...	0	2	0	0	1.50012	0	1.50012
PC-150	19436450	19436541	-	TGCTATTTTACAGTTATGT	19	TGCTATTTTACTGTTATGTgattgtcctcttttcgttacattgtcaaagtctagccagagtggaaggaaatcttcagtgatttgaaataacc	...(((((((..(((((..((((.(((((..(((((((.(((.....))).))))..)))..).))))))))....))))).)))))))...	0	2	0	0	1.50012	0	1.50012
PC-151	69849320	69849427	-	TGTAATGTAAAGAAGTAAA	19	gtgcccagaTGTAATGTAAAGAACTAAAaagcaacaataggcaggtactgataaagagaaatactgcttagggtagtaacatgcagttggatcttttattatgggatt	...((((....(((((.(((((.((((...(((((..(((((((...................)))))))..)).......)))..)))).))))))))))))))...	0	4	2	0	3.00024	2.01106	5.0113
PC-152	102532097	102532186	+	GCCAAGAACATAGAAAATAGC	21	ggcaaagtcagggaaGCCAAGAACATAGAAAATAGCggaattcatatcttcttttattttttttttttttatgtcttttctgtcttttta	...((((.(((..(((.((((((...(((((((((..(((........)))..)))))))))....)))).)).)))..))).))))...	0	2	0	0	1.50012	0	1.50012
PC-153	18206785	18206879	-	TATAGGACAACCAGGAAAG	19	gtactggtgatattcggataatatttggtaaaattcgatgcagacactcccatgTATAGGACAACCAGGTAAGttttaaaaaaatcactcagctc	...((((((((.((..((...((..((((....(((.(((((..........))))).)))..))))..))...))..))...))))).)))...	2	0	0	2.68792	0	0	2.68792
PC-154	54771866	54771999	+	ACATGGAAGCATTTCTGATT	20	tccttgtatatgtgttatttgtttcccttcctttcagtgACATGTAAGCATTTCTGATTtgtatggaatagtgaagtttgaattggtttcatgcatgaaagggtatctgcaaaagaaatggcacaatagagaag	..(((.....((((..((((.(((....((((((((.((.((((.((.((.(((..((((.(((......)))))))..))).)).)).))))))))))))))........))).))))..))))...)))...	0	0	2	0	0	2.01106	2.01106
PC-155	118498664	118498735	-	TGTTTCCCTCTGACTCGGC	19	tcTGTTTTCCTCTGACTCGGCttcccctggatgaatttctatcagggggatgggacataggtggaagattaa	...(((((((((((.((((..(((((((((..(.....)..)))))))))))))...)))).)))))))...	2	0	0	2.68792	0	0	2.68792
PC-156	53993201	53993320	-	TGTAGTAATGATAGGATATGT	21	gagtctgcttgaaaataatttgtactacattgctgggaaataatatttaactcttctattaatattaacatatttctaccTGTAGTAATGATAGGATATGTtattcttggttttttcata	(((...(((....(((((..(((.(((((((((((((((((((((((.............))))).....))))))).....)))))))).))).)))..)))))...)))...)))...	0	2	0	0	1.50012	0	1.50012
PC-157	46300996	46301129	+	AGTCAGAACATAGCTGAGAAGA	22	gtctagtgcaagcggatttcattttgtgagcccacttttgtcaattacttgtggctggtgaccagactctactgagtcctAGTCAGAACATAGCTGAGAAGAgtgattgattagtgatgtctgttcatgggtgc	..(..(((..((((((..(((((..((.((..(((((((.(((..((.((.(((((((.((((((......))).)))))))))).))..))..))).))))))).)).)).)))))..)))))))))..)...	1	0	0	1.34396	0	0	1.34396
PC-158	12351203	12351296	-	CCCCAGGCAGTCATGGCGGA	20	aaagccatgtcacttccaccttggatgctgggattcttgcatttggagtttgagctatgtaagaagtccagctaCCCCAGGCAGTCATGGCGGA	...((((((..(((....(((.((..(((((..(((((((((....(((....))))))))))))..)))))...)).))).)))))))))...	0	0	2	0	0	2.01106	2.01106
PC-159	10905929	10906038	+	ACTTAAACCCATCAAGGCT	19	aaagagataacagaggACTTAAACCCATCATGGCTtaaaacagctaaaggggcttttgttgcctgcaagggagccttggtggatagatccttaaattcaactatctcaaa	...((((((...(((((((.....((((((.(((((......((.....((((.......))))))....))))).))))))..)).))))).........))))))...	0	2	0	0	1.50012	0	1.50012
PC-160	18244742	18244820	-	CAGAGGCAGGCCTGAACCAG	20	tacactgggcatttcagatcaatcctctgtgctgggagaaggtattcgctttcaCAGAGGCAGGCCTGAACCTGgtcag	...((..((...(((((..(...((((((((..((..(((....))).))..))))))))..)..)))))))..))...	1	1	0	1.34396	0.75006	0	2.09402
PC-161	104314669	104314760	+	CGGTAGATAAGAATATTTAAT	21	cagttcttgcaaactttttCGGTAGATAAGAATATTTAATtttctactactagattcacaatctagggtttttgttaaactatatctacagc	.((((......))))......(((((((((....((((((.....(((.(((((((...))))))))))....)))))))).)))))))...	1	1	0	1.34396	0.75006	0	2.09402
PC-162	88642138	88642250	+	TTGCCACCACCCATGGTCCAGT	22	taagtagatctattctgtcattctgtgaagaccatgctagtggcaaggtttgcttagtctgaagtatttgccagccTTGCCACCACCCATGGTCCAGAaaaacactctgccta	...(((((.......(((..(((((....(((((((...(((((((((((.((................)).)))))))))))....))))))))))))..))).)))))...	0	0	2	0	0	2.01106	2.01106
PC-163	127450389	127450466	-	GCTGAACTTGATAGTATGGA	20	GCTGAACTGGATAGTATGGAggaaaggaactatggtgcacatacagtcctcttccaatttacatttatctagtttttt	...((((((((((((((((((((..(((..((((.....))))...))))))))))...)))...))))))))))...	9	0	0	12.0956	0	0	12.0956
PC-164	50980761	50980840	+	CGGGTTTGAAATCAATGA	18	taaCGGGTTTGAAATCAATGAgttgttggaaagggcatggcgaggccgttggcgccttattggaagtcggccacccgcct	...(((((.(((..((((((((..((..(....(((........))).)..))..))))))))...)))...)))))...	1	0	0	1.34396	0	0	1.34396
PC-165	20437008	20437114	+	CCTCTCGCGGGCCCTGCCTCC	21	gcgggcgtgagtgcggccgggcgcgcggggcccgcgggcgccgtgcccgtcgcgcgcctctcgcgccgCCGCTCGCGGGCCCTGCCTCCcggccccgctcagctttg	...(((.((((((.(((((((...((((((((((((((((.((........(((((.....))))))).))))))))))))))))..))))))).)))))))))...	0	0	1	0	0	1.00553	1.00553
PC-166	104635414	104635487	-	ATTGTCAGGTGGGGAGTT	18	caactttttggattcctaagacctgacgcagtggtggaatctttgcATTGTCAGGTGAGGAGTTagaaaagagc	...(((((..(((((((...((((((((..(..(........)..)..)))))))).)))))))..)))))...	2	5	9	2.68792	3.7503	9.04976	15.488
PC-167	76498869	76498939	-	CTCTGCCCGCTCTCTGTCTT	20	actagactctgggtcctcagggggaggctttccaatgtacctcttcttcCTCTGCCCACTCTCTGTCTTta	...((((...((((...((((((((((.................))))))))))...))))...))))...	1	1	1	1.34396	0.75006	1.00553	3.09955
PC-168	14416882	14417020	-	ACTGAAGCACAGGTACTGC	19	ggcctgggctagtctgggctgggctggactccttggagaaACTGAAGCAGAGGTACTGCcagatggacttagaagaaggcctccctcggcaatcctgtgtggtttgtctgtgtccccagagcccagcacagtgcctggc	.(((.((((....(((.((((((((((((.....(((.(((((...(((.(((...((((.((.((((((......)))..))).))))))..))).)))))))).)))..))))....)))))))).))).)))))))	0	0	2	0	0	2.01106	2.01106
PC-169	84435609	84435667	-	CCACCACGTTCCCGTGGA	18	tcgctgcggtgacgacagtggtcatgggctttgctctggCCACCACGTCCCCGTGGAcc	...(..(((.((((...(((((((.((((...)))))))))))..)))).)))..)...	3	5	6	4.03188	3.7503	6.03317	13.8154
PC-170	40368990	40369061	-	TCACCCCCTTCTCCTCAGCCAGT	23	gacctggctggggagggagggtgagccgggtcagaggtcaatccaggTCACCCCCTTCTCCTCAGCCAGAga	...((((((((((((((.((((((.(((((...........))).))))))))))..))))))))))))...	5	3	3	6.7198	2.25018	3.01659	11.9866
PC-171	57331	57424	-	ACCGGAAGGGGGAGTTTCT	19	ccaccgtgttggcaggaagACGGGAAGGGGGAGTTTCTagaaggactcagaaggaaaaggagtggtccccttcaccaaagctgccggcaggtta	..(((.((..(((((......((((((((((...((((.......((....)).....))))...)))))))).))....)))))..)))))..	0	0	2	0	0	2.01106	2.01106
PC-172	19045	19108	+	TCCTCCCGCCCCCCCGCCTCCC	22	tcTCCTCCCGCTCCCCCGCCTCCCcaagagagctatcctggtgaggccgggcagaggcgggccn	......((((((.(((.(((((.(((.((......)).))).))))).)))....))))))...	12	28	41	16.1275	21.0017	41.2267	78.3559
PC-173	16235814	16235900	-	CACTTCTCTCTGGATTGCT	19	attaagcaatacgatttgaagttagggagaatatgcagcaattgctgctctaacatgttcttttCACTTCTCTCTGGATTGCTttta	...(((((((..((...(((((..(..((((((((((((....)))))......)))))))..).)))))..))...)))))))...	0	0	2	0	0	2.01106	2.01106
PC-174	59421331	59421396	-	GATGGAGATGTCTCTGGTCC	20	aaaaccaGATGGAGATGTCTCTGGGCCtcaagtttccattgtggtatcagagcttctcctggtcac	...((((...(((((.(.((((..(((.(((.......))).)))...))))).)))))))))...	0	0	2	0	0	2.01106	2.01106
PC-175	44131420	44131522	+	TGACTCTTAGCGGTGGATC	19	ttttattgtcaTGACTCTTAGAGGTGGATCtgggaagacgctgctgtcgttcatgtcagagagggtttggcctatgttttcctctaagagttttgtagtatct	...(((((.((..(((((((((((..((..((((.((((.((.(((.((....)).)))..)).))))..))))..))..)))))))))))..)))))))...	1	1	0	1.34396	0.75006	0	2.09402
PC-176	87637021	87637082	-	TGAGGCCATGATTAAGAG	18	atgtcTGAGGCCATTATTAAGAGaaagaaatagtctttccagtaatcaagagctttagaaaa	...((((((((..((((((...((((((.....))))))...)))).))..))))))))...	12	20	9	16.1275	15.0012	9.04976	40.1785
PC-177	1383026	1383088	+	TTCCTGTCCCTCTTCACCCAGT	22	gtcgggtgaaagcggtcaggttcagaaaagcgtgtgtttgtTTCCTGTCCCTCTTCACCCAGA	...(((((((((.((.((((..((((..........))))...)))).)))).)))))))...	1	0	1	1.34396	0	1.00553	2.34949
PC-178	176117882	176117966	-	CCGTGGGGTCTCCAAGGTG	19	agCCGTGGGCTCTCCAAGGTGagtatgagggcgaagggcatccacctacagcgttctctctttcctgctgggagagccagtgaat	...((..((((((((..((.(((...(((..((..(((......)))....))..)))...)))))....))))))))..))...	0	2	0	0	1.50012	0	1.50012
PC-179	61308803	61308872	-	ACTTCGGGAGTTCTCTGGTGGCT	23	agcACTTGGGGAGTTCTCTGGTGGCTcagctggttatgctgttactgctgtcactgctatctcaggttgt	.(((((((((((((....(((..((.((((.......)))).....))..)))..))).)))))))).))	0	3	1	0	2.25018	1.00553	3.25571
PC-180	81522969	81523036	+	TGTGCTGGCCTTGTAGAAG	19	ttttgtcttcatcatggcaagttgattggttgattgaacaaaTGAGCTGGCCTTGTAGAAGtatactg	...(((((((..((.(((.((((.(((.(((.....))).))).)))).))).))..)))).)))...	0	0	2	0	0	2.01106	2.01106
PC-181	99253987	99254108	-	AGATTGTCTGGCTTCAGAGTCT	22	caggtgaggagagtgaggcttaagagattgaagtcatttatttgagtaacatttaagttttggggtcaggatttaaactgAGATTGTCTGGCTTCAGAGTCTagcttgatttatacttgggg	((((((....((((.(((((..(((..(((((((((...((((.(((.....((((((..((....))..))))))))).))))....)))))))))..)))))))).)))).))))))...	0	2	0	0	1.50012	0	1.50012
PC-182	132441503	132441602	+	TCAGAAGTGGGTCCAGGAATCT	22	ctgacatgcttatgaaaatgtggcttcccaggccgcacttctagatcctgatttaactgaTCAGAAGTGGGTCCAGGAATCTgcattttaatgctgtgat	...(((.((.....((((((..(.((((..((((.(((((((.((((...........)))))))))))))))..)))).)..))))))...)))))...	4	1	5	5.37584	0.75006	5.02765	11.1535
PC-183	36396311	36396422	+	ACAGGTTGCTGAAGAGATCTT	21	gagggctaatctgaaggtgagtgggtctgacagggtctgtgtgacagggttagtctgaggggaggctgatctgggACAGGCTGCTGAAGAGATCTTgtttggaagggccaat	...((((..((..((.......((((((..((((((((((......((((((((((......))))))))))...))))))).)))...))))))..))..))..))))...	0	0	2	0	0	2.01106	2.01106
PC-184	109486293	109486393	+	GGTGTTTCAGCAAGTTGAAC	20	gGGTGTTTCAGCAAGTTAAACcatcagaaatctgtgatcttacagtgagtaataaatcaaaacttatattgctaatatccagatttagcagctggaatagt	...(((((((((..(((((..........(((((.(((.(((((((((((...........))))))..)).))).))))))))))))).)))))))))..	0	2	0	0	1.50012	0	1.50012
PC-185	768194	768254	+	CGAGCGAGGCCAAGGCGGGC	20	acggtctgcccagctccgctccagagggacagtcacgcCGAGCGAGCCCAAGGCGGGCggg	...(((((((..((((.((((.....((....)).....))))))))....)))))))...	0	3	0	0	2.25018	0	2.25018
PC-186	69920240	69920314	+	CCACCCCGCCTCCTCTCGCCGCC	23	gggggcggcggccgggggcgccggagggtccactgagcttcctccccacCCTCCCCGCCTCCTCTCGCCGCCttt	..(((((((((..(((((((..(((((((.....(((....)))...))))))).)))))))..)))))))))..	12	30	12	16.1275	22.5018	12.0663	50.6957
PC-187	137797656	137797770	-	GTGGATTCACTCAACTTGGGTT	22	tgactgcatacttgtgggtttcacatctGTGGATTCACTCAACTTGGGTTtgcaaacaatacatgaaccagggttgactgaatcctgggatgtggaacccgtggatttggagggt	...((.((...(..((((((((((((((..(((((((.((((((..(((((.............)))))..)))))).)))))))..))))))))))))))..)...)).))...	1	1	0	1.34396	0.75006	0	2.09402
PC-188	35901795	35901882	+	CGGGTTCGACTCCCGGTGTGGGAAC	25	gcagttcccatatggtctagcggttaggattcctggttttcacccaggcggccCGGGTTCGACTCCCGGTATGGGAACacgattgctt	(((((((((((((((((.(((..(..((...(((((.......)))))...))..)))).))))....)))))))))).....)))..	8	55	109	10.7517	41.2533	109.603	161.608
PC-189	22344924	22345023	-	TTATTAATGTTGATGATGCT	20	TTATTGATGTTGATGATGCTgttagagaaatggttgttttttttgagttcttaagcctctagtaactgctctttgattctagcaccaacattatatcaca	....(((((.(((((.((.(((((((((((..(..(((......(((.........)))....)))..)..)))..)))))))).)).))))))))))..	0	0	2	0	0	2.01106	2.01106
PC-190	55337600	55337698	-	TTTACTGCAAAGTGATTGAGGAGCT	25	attaTTTACTGCAAAGTGATTGAGGAGCTttggtgcagaggcggccgagacctgctgctgcttcctttgttgcctctcagtcactttgcaataaattgc	...(((((.(((((((((((((((..((...((.((((..((((.......))))..))))..))......))..))))))))))))))).)))))...	3	1	0	4.03188	0.75006	0	4.78194
PC-191	43628701	43628784	-	TGAAGCACTGTAGCTCTT	18	atttcagaattttaatctttagaaactcagtggtactcaacctgtgtTGAAGCACTGTAGCTTTTacgttagaagaattgattt	...((((..(((((((...(((((.(((((((....(((((....)))))..))))).)).))))).)))))))...))))...	1	1	5	1.34396	0.75006	5.02765	7.12166
PC-192	85111630	85111700	+	CTGGAGAAATACGACTACT	19	tgaCTGGAGAAATACAACTACTaattagatggcacaacatgtaccatcaagcagcagtatttgaccagatg	...((((..((((((..((.((.....(((((.((.....)).))))).)).))..))))))..))))...	0	0	2	0	0	2.01106	2.01106
PC-193	7444656	7444745	-	TTTGTTGGCTCCTCTGAAGTGAA	23	tttaggttcctttttcactctccgaggggccttcaagggcaagttcttgtcaccTTTGTTGGCTCCTCTGAAGTGAGaaggaaaccttcc	...(((((.((((((((((.((.((((((((..(((((((((....)))...))))))..)))))))).)))))))))))).)))))...	3	10	4	4.03188	7.5006	4.02212	15.5546
PC-194	43543364	43543429	-	TTCGTTGGCTTCTGCTTCCT	20	ataagtagtaagtggaaaagaggggccgtcagtcagtcatctctccTTCCTTGGCTTCTGCTTCCT	..((((((.((((((((..((((((..............)))))).))))...))))))))))...	0	2	0	0	1.50012	0	1.50012
PC-195	147169261	147169343	+	TGATGAGCGAGGGCAGGAGCT	21	ggaggctcTGATGAGCGAGGGCAGGAGCTggcaccagggaggctcagcccgggaaccatgtggctgcccacgctggagccaaa	...((((((....((((.((((((..(((((..((.(((........))).))..))).))..)))))).))))))))))...	0	0	2	0	0	2.01106	2.01106
PC-196	80209079	80209145	+	AAGTGAAAGTTGAAAAGAACT	21	ttaaAAGTGAAAGTTGAAAAGAAGTtggtgacacagagtacccaggctccttttatttcactttgct	...(((((((((....(((((.((((((..((.....))..))).))).))))).)))))))))...	2	3	4	2.68792	2.25018	4.02212	8.96021
PC-197	71671652	71671711	-	CGATTCCTGGCAACGGGATC	20	ctaccttCGATTCCTGGCAACAGGATCcttctggacctgctgtcagagaaactaagggat	...((((...(((((((((.((((.(((....))))))).)))))).)))...))))...	0	0	2	0	0	2.01106	2.01106
PC-198	37497128	37497246	-	ATGTGCTTTTTAGATGGGTA	20	attggtcactctgttgtatATGTGCTTTTTAGATGGCTAcatggggaaaatatatgggaggaagcttcataaaatttaaaattagtaacataaaaataacataatgcacaaagtagact	...(((((((.((.(((((((((..((((((....((((.((...(((....(((((.((....)))))))...)))...))))))....))))))..))))).)))))).))).))))	0	3	0	0	2.25018	0	2.25018
PC-199	40568930	40569072	+	AAAAAGTGAAGAAGATACGTGGAAGG	26	aagtatagacaaaaagagttagaagattagtgttagaAAAAAGTGAAGAAGATACGTGGAAGGaagaattggggtagaaccattggctttcatgtaaaattttatttcgttttaatataaaatctcaaaaattgatgtttata	...((((((((..((...((.(.(((((.(((((((((..((((((((....((((((((((.......(((.......)))....))))))))))...))))))))..)))))))))..)))))).))..))..))))))))	0	2	0	0	1.50012	0	1.50012
PC-200	29684153	29684211	+	TAGCACTTGTGTTTGTTTTTGT	22	aTAGCACTTGTGTTTGTTTTTGTttcatttgtggacaaagacttagatacaagtgcaaa	...(((((((((((((((((((((.((....)))))))))))..))))))))))))...	2	7	6	2.68792	5.25042	6.03317	13.9715
PC-201	7359042	7359140	-	TGCCAAGCTTTCTCTGACA	19	ggTTCCAAGCTTTCTCTGACAtactccaaggtttgctcctccagggcacctctgagagtgctacttggaactgcagtgtgtgggggtcgtgctggaaag	..((((.(((...(((..((((((((((((....((..((((((((...))))).))).))..))))))......))))))..)))....)))))))..	0	2	0	0	1.50012	0	1.50012
PC-202	59742133	59742224	+	GTAGGTGTTTATTGTGATG	19	ttccctttataGTAGGTGTTTATTGTGCTGgtcaggagaaatactctcactttcttgtaggtataattactgcaaccctgcttaaaaggcaa	...(((((..(((((((((..((((((((...(((((((...........)))))))..))))))))....)))..))))))..)))))...	4	3	0	5.37584	2.25018	0	7.62602
PC-203	43749741	43749822	-	GGGGGTGCATAGAATGTA	18	tactatagcGGGGGTGCATAGAATGTActtaagaaacacaaactcgtattttgttgagtattttaccatctttgctgtacgg	...((((((..(((((..((((..((((((((.(((.((......))..))).)))))))))))).)))))..))))))...	0	2	0	0	1.50012	0	1.50012
PC-204	97599433	97599505	-	GTTTGACTGGGGCTGTACACC	21	aaagtgtacagctgttaactgacagtggcaggagagcctgagcactagtgGTTTGCCTGGGGCTGTACACCca	...(((((((((((..((((.((((((.((((....))))..)))).))))))..)....))))))))))...	2	0	0	2.68792	0	0	2.68792
PC-205	83591713	83591774	+	GTTGATGGCTGTTCCTCTCACT	22	cTTTGATGGCTGTTCCTCTCACTgcttgaagccttaggtagtgggattttagtccatcatat	...(((((((((....(((((((((((((....)))))))))))))...))).))))))...	2	2	1	2.68792	1.50012	1.00553	5.19357
PC-206	144230961	144231029	+	CACAGCTTTCTGGCCTCTGCTC	22	CACAGCTTTCTGGCCTCTGCTCttaggaattctgactcaggcagtctgagcaggacccagaaagctatc	...((((((((((..(((((((...(((..((((...))))...))))))))))..))))))))))...	0	0	3	0	0	3.01659	3.01659
PC-207	155070786	155070848	-	GAGGCCAGAAGGGAGAGCCGGGTC	24	cagGAGGCCAGAAGGGAGAGCCGGGTCtcagacgggcctggctcagccctgcctggtctcatc	...((((((((.((((.(((((((((((.....)))))))))))..))))..))))))))...	0	1	0	0	0.75006	0	0.75006
PC-208	70287434	70287501	+	CGTCCGCGCGCGCGCGCGCGCGTG	24	cactgtgCGTGCGCGCGCGCGCGCGCGCGTGtgtgtgtgtgtgtgtgtgtgtgtgtgtgtgtacacag	...((((((..((((((((((((((((((..(....)..))))))))))))))))))..))))))...	0	2	4	0	1.50012	4.02212	5.52224
PC-209	22978870	22978928	+	CCTGCCCAGTGCCGGAAGG	19	cctgatcCCTGCCCAGTGCCTGAAGGtgaccagtatcacctgggtccttagggatcccc	...((((((((...((..(((..((((((......)))))))))..))))))))))...	0	2	2	0	1.50012	2.01106	3.51118
PC-210	5747	5849	-	GTTGGACCCTGTGAAACTGC	20	atcagctcgttttacgtgagGTTGGACCCTGTGAAACTGCcaatatttgtctgttttatctacagggttggcagtttcatgtggttcaactcaaagagttatg	...(((((........(((.((((((((..((((((((((((((.....(((((.......)))))))))))))))))))..)))))))))))..)))))...	0	2	0	0	1.50012	0	1.50012
PC-211	48205	48312	+	TTATTAAATAATGCCTTGAGG	21	ttaaagatggcagggccatcttacctcaaggcattgattaattaattgttgatttaattaaTTATTAAATAATGCCTTGAGGtaggatgacccttaatgcctcttaaa	...((((.(((((((.((((((((((((((((((((..((((((((((......)))))))))).....)))))))))))))))))))).))))....)))))))...	0	1	3	0	0.75006	3.01659	3.76665
PC-212	135016887	135016984	+	GGCCGCGCGCCGGCCGGGCG	20	cctgGGCCGCGCGCCGGCCCGGCGcctagcgccacgcccgccgcaggcagagggccagtcacccgcgggcaggcgccgccgcccgctcgccgccccgc	...((((.(((.((.(((..((((....(((((..((((((.((.(((.....))).)).....)))))).)))))))))))).)).))).))))...	2	4	7	2.68792	3.00024	7.0387	12.7269
PC-213	40498546	40498672	-	GAAGAGAACTTTGAAGAGAG	20	catttccctaagccaaaggaagacagaccctaactctcttcaattctctgaagcctgagcgaggtgaggaagctgcaGAAGAGAAGTTTGAAGAGAGcagaggctggttcatgaggtttaagaagcc	..((((..((((((....(((..(((.((((..((((((((((((((((...((...(((...........)))))...))))))..)))))))))).)).))))).)))....)))))).))))..	1	2	0	1.34396	1.50012	0	2.84408
PC-214	9140531	9140619	+	AGGGACAGTCGGGGGCATT	19	cctttggaAGGGACAGTCGGGGGTATTagctggggttctttctgagttcaggagtccccctgcatgcccccaacttctcagttcagccc	...(((((.((((.(((.((((((((..((.((((..(((.(((....))))))..)))).)))))))))).)))))))..)))))...	1	0	4	1.34396	0	4.02212	5.36608
PC-215	25303289	25303357	-	CCTGTGGGGTTGTCCGTGC	19	gaccactgccaaccctgactattctgcattgccatgtttgtgcacttaCTTGTGGGGTTGTCCGTGCta	...(((...(((((((.((.....(((((..........))))).......)))))))))...)))...	0	2	0	0	1.50012	0	1.50012
PC-216	1737773	1737854	+	GCTGTGAGCACGGAAGCCC	19	tGCTGTGAGCACGGCAGCCCcagatgctctggggagggctcctccaccccgctttgctctgcacgggctgctgaatcacacc	...(((((...(((((((((((((.((..(((((.(((....))).)))))....))))))...)))))))))..)))))..	1	1	0	1.34396	0.75006	0	2.09402
PC-217	4644766	4644886	-	GGCGCCGCCGGGCCGGGCTCG	21	ttttcggaggcgcttcctggGGCGCCGCGGGGCCGGGCTCGgggggaggcacggccggaatgcggctgggcagcctctccactcccaggctgcgttcccgccgccaaggggagtgctcaga	...((.((.(((((((((..((((..(((((..(((((..((((((((((.((((((.....))))))....)))))....)))))..))).))..)))))))))..))))))))))).))	1	0	1	1.34396	0	1.00553	2.34949
PC-218	17335424	17335529	-	GGGAGCCTGTTGACTCAGATCTTTC	25	gtctcggGGGAGCCTGTTGACTCAGATCTTTCtggaagccttgtacaaaagaactcgcctctccagcgaggttgcccaaggaactgggatgacgtttccttggaga	.((((..(((((..((((..(((((.((((..(((.((((((((.....(((.......)))...))))))))..))))))).)))))..)))).)))))..))))	0	2	0	0	1.50012	0	1.50012
PC-219	92348442	92348523	+	AAATTGTTGTAAATTGTGTATT	22	tcttgcacaatttaataaaatttatttttagataaatatggtggtccatatattgatatATATTGTTGTAAATTGTGTATTt	...(((((((((((....(((.(((.....((((..(((((....)))))))))...))).)))....)))))))))))...	1	1	0	1.34396	0.75006	0	2.09402
PC-220	46802172	46802276	-	AATAGAACATGAAACCGT	18	tgaggtcttactgTATAGAACATGAAACCGTatctaatctcttgggaaagaccatgatggaagataatataagaaatggaatgtatttatatttgtatgactggg	...((((.(((.(((((((((((....((((.(((.(((((((((......)))....)).))))......))).)))).)))).)))))))..))).))))...	0	4	0	0	3.00024	0	3.00024
PC-221	11803	11893	-	CTTCTCTGTTACTTCCCTCAGT	22	gtgggtcacctggagggagcagcaggggacgcaaggggcaagtggctgtggcctgactctgCTTCTCTGTTACTTCCCTCAGGtctctagt	...((..(((((..(((((.(((((((((.(((.(((.((...(((....))))).))))))))))))))).)))))..)))))..))...	1	4	3	1.34396	3.00024	3.01659	7.36079
PC-222	99440780	99440851	+	GGTGAAGTGTTCGGATTGC	19	gagccGGTGAAGTGTTGGGATTGCtcatcttgccccggccggagtgtgtactcccagtgttgctgccgggaa	...(((((..((..((((((.(((.((((..((....))..)).)).))).))))))..))...)))))...	2	2	6	2.68792	1.50012	6.03317	10.2212
PC-223	66475487	66475613	-	AGGAATAGTGGGCACTGCCTT	21	tgacagtgatccaggcagaggttgggaagggaggacccatgtgttaatatccagagtgtgcatcaggccaggcacgtggAGGAACAGTGGGCACTGCCTTcccggggtcggcctaggcgggctgggg	...((((...((((((.((...((((((((.((..(((((.((((....((((..((((((.....))...)))).))))..)))))))))..)).))))))))...)).)))).))...))))...	1	3	1	1.34396	2.25018	1.00553	4.59967
PC-224	125539	125624	+	AAGAGAAAATGGTAGCTCT	19	cctgaaactgagcacttttctatacagaagacaaccccacagaagttgttgtttggtcAAGAGAAATTGGTAGCTCTcctttccca	...((((..((((((((((((...((((..(((((.........)))))..))))......)))))..))).))))...))))...	0	1	0	0	0.75006	0	0.75006
PC-225	121669988	121670067	+	TCTGACCCTGGCCCCTGACCCTAT	24	gcaaggtgagtaggacggaggtcagggcaaggggtagaggctgaaccTCTGACCCTGGCCCCTGACCCTACtcgcctact	...(((((((((((.(((.((((((((..((((((.........))))))..)))))))).)))..)))))))))))...	10	6	7	13.4396	4.50036	7.0387	24.9787
PC-226	6415885	6415955	+	CTTGAAGGGAGGGTGGCTGGCCA	23	accccagccaaccctccctcctctcctgctggggggccagacccaaagCTTGAAGGGAGGGTGGCTGGCCA	...((((((.(((((((((....((..(((..(((......)))..)))..)))))))))))))))))...	0	2	0	0	1.50012	0	1.50012
PC-227	1549289	1549354	+	ACGTGCTCTCTGCCTGGCCCTGA	23	gtggtACGTGCTCTCTGCCTGGCCCTGAggggtcatcccccaggtccgggccagtgctcgtgcgtc	...(((((.((.((..((((((.((((.((((....)))))))).)))))).)).)).)))))...	0	0	2	0	0	2.01106	2.01106
PC-228	10995338	10995430	-	CCACCCCATCTCTGAGCCCGA	21	cgcttctcaggacttaggccacgtgcccagacatgtagggtgacccctaacgaggcgCCACCCCATCTCTGAGCCCGAgcctactgagaacag	...(((((((....(((((..((.((.((((.(((..(((((...(((....)))...)))))))).)))).)).)).))))))))))))...	0	2	1	0	1.50012	1.00553	2.50565
PC-229	157557	157639	-	CTGACCTGCCACCCCACCCACAGT	24	acggtgggtggggcgggcgggtggcgtcaaggaggggggccctggctgcagctccctgaCTGACCTGCCACCCCACCCACAGC	...((((((((((..(((((((...((((.((((...(((....)))....)))).))))..))))))).))))))))))...	6	4	3	8.06375	3.00024	3.01659	14.0806
PC-230	95474210	95474329	-	TGGCCAGCTGTTTCCTCTCTTA	22	accctcctccagagcactgagcccagaggccagagagggggctgctggcccttcggggaaagaTGGCCAGCTGTTTCCTCTCTTTctctccaggatcagtgtctccccaaagaggagaga	...((((((..(((((((((.((..((((..(((((((..((.(((((((..((.......)).))))))).))..)))))))...))))..)).)))))).)))......))))))...	1	1	0	1.34396	0.75006	0	2.09402
PC-231	16644693	16644788	-	TTCAGAGAACTGTAAACGCCT	21	atagaataagcagaaggcatttccagtcctctgggtgtggaagagtaacggtacctacaTTCAGAGAACTGTAAACGCCTgtctgtttcattcatt	...(((((((((((((((.(((.((((.(((((..(((((..............)))))..))))).)))).))).)))).))))))).))))...	2	0	1	2.68792	0	1.00553	3.69345
PC-232	66949830	66949920	+	TGTCTCTCTGTGCTTTTTGA	20	ataagaataataaaacagaaggtagtaaaaagcacaaaggaaacttttactgtaTGCCTCTCTGTGCTTTTTGAagttttactgttctaaa	...((((((.((((((.........(((((((((((.(((..((.......))...)))...)))))))))))..)))))).))))))...	0	3	0	0	2.25018	0	2.25018
PC-233	100743647	100743717	+	AGAATTAGAGCAAAGAATACA	21	acctaaattaAGAATTAGAGCAAAGAACACAcggtattctccatgctttgtctctaattcccagtttgaat	...((((((..((((((((((((((....((.((......)).))))))).)))))))))..))))))...	0	4	0	0	3.00024	0	3.00024
PC-234	8920481	8920558	+	CTCCCGCCCGTCGCCTGCG	19	ggcggcggtcatgccgcggccccgggcgccggcgagcgcggccgcctCTCCCGCCCGGCGCCTGCGgtccccgcccgc	(((((.((....((((((((.(((((((..((.(((.((....))))).))))))))).))).))))))))))))...	0	1	2	0	0.75006	2.01106	2.76112
PC-235	55231139	55231228	+	CCCCCACCCCCCGATTGCTCTCA	23	ggtgagtgggcgggggctgtgggtgggacagggctggtgccgggagctgccaaacccctcattcccaCCCCCACCCCCCGATTGCTCTCA	((.((((...((((((.((.((((((((.((((.((((((.....)).))))...))))...)))))))).)).))))))...)))))).	0	1	1	0	0.75006	1.00553	1.75559
PC-236	50436416	50436551	-	TTCGCCGCGCAGCCTGCTGGGAA	23	gctattcaagtccgtagaggatcaggaactacgattcccagcagacttcgtagcaaacattcccctccgtccgttacttgTTCGCCGCGCAGCCTGCTGGGAGgtgtagttccactctgactcgggctggaatttg	...((((.((((((.((.(((...(((((((((..(((((((((.((.((..((.((((...................)))).))..)).)).)))))))))..)))))))))..)))..)))))))).))))...	0	0	2	0	0	2.01106	2.01106
PC-237	6066111	6066191	-	GAGGCGCTCGGAGGGGGTC	19	caagaggaaaggcccctgcagcgctgggggattgggcctgcaggcagagcagGAGGCGCTCGGAGGGGGTCctttctcgca	...((((((.(((((((..((((((......((..(((....))).))......))))))....))))))).))))))...	0	0	2	0	0	2.01106	2.01106
PC-238	82679803	82679884	+	AATTAGCCGAGATGACTGG	19	aagagcAATTAGCCGAGATGACTGGatgtaacaggctacaatggctcagtgcatccatttctgcatttgggattttgctgtc	...(((((....((.(((((..((((((((...((((.....))))...))))))))......))))).))...)))))...	2	0	0	2.68792	0	0	2.68792
PC-239	77831992	77832086	-	AAATGAAAAGGATTGGTTTCT	21	tgaaaaggattcttaacaaAAATGAAAAGGATTGGTTTCTcttatgttcctaatgagaagtcaatccttttcgtttttgttaggaatgcttttat	..(((((.((((((((((((((((((((((((((..((((((((......))).)))))..)))))))))))))))))))))))))).)))))..	1	5	5	1.34396	3.7503	5.02765	10.1219
PC-240	136740179	136740268	-	ATATCTGCCTGTATATATGCCT	22	ctgatgggtatataggtatatatacaggcatatatatatgcctatatacttgtatATATCTGCCTGTATATATGCCTatatacctgtata	...(..((((((((((((((((((((((((.((((((((............)))))))).))))))))))))))))))))))))..)...	2	4	1	2.68792	3.00024	1.00553	6.69369
PC-241	84928356	84928430	-	CTGCAGACTGTCTGGTGCTTGGTCT	25	tcCTGCAGACTGTCTGGTGCTTGGTCTtaggctggcggaccgagcctgtaaggatcacccgccacatctgcaaaa	...((((((.(((..((((..((((((((((((((....)).))))))...))))))..)))))))))))))...	0	0	1	0	0	1.00553	1.00553
PC-242	25445818	25445882	+	TCAGCTGCTTCCCCGCCTCAGT	22	gcaggggtgggggagcaggtggggcacttctgcagggtggagtTCAGCTGCTTCCCCGCCTCAGG	...(((((((((((((((.(((...(((((........)))))))).)))))))))))))))...	0	1	1	0	0.75006	1.00553	1.75559
PC-243	44540109	44540224	+	CAATGTTTCATCTTCTCCTGTCTC	24	ttgtgagaatgagaaaggagtggtcccttgtaatattctggttggctataaagctgtataccgtttgtgctttggattggCAATGTTTCATCTTCTCCTGTCTCtactgatgatca	(..(.((...((((.(((((..(.....((.(((((((..((((((....((((........))))..)))...)))..).)))))).)).)..))))).))))..)).)..)...	0	1	1	0	0.75006	1.00553	1.75559
PC-244	143259671	143259731	-	TGTTCATTGCCTCCTCGGCCGAC	23	gcaggctcggggaggtgattgaccggagagcgtgactcTGTTCATTGCCTCCTCGGCCGAC	...(((.((((((((..((.((.(((((.......))))).))))..)))))))))))...	2	0	0	2.68792	0	0	2.68792
PC-245	7497455	7497555	-	TTAGATTTCATCTGGAGCC	19	tcagcagcctctagatgaaaggcacgttggtttgccacacaagcgattatagccattggctttttacctTTAGCTTTCATCTGGAGCCcacagtatgcatg	...((((((((((((((((((.(.....(((..((((.....((.......))...)))).....)))....))))))))))))))......)).)))...	0	2	0	0	1.50012	0	1.50012
PC-246	65582162	65582264	+	CCTCCCTGGGCTCTGCCTCCC	21	ggCCTCCCTGGGCTCTGCCTCCCgtgcctactgagctgaaacacagttgatttgtgcagactggctcagttcagcaggaacaggagtcaagcccccttggagt	...((((..(((((.((.((((.((.(((.(((((((((....(((((..........)))))..))))))))).))).)).)))).)))))))....)))).	1	2	2	1.34396	1.50012	2.01106	4.85514
PC-247	123780	123841	-	TCATTCTCCTTCTTTGACCAGT	22	gTGGGTCAGAGAGGAAGGATGTGAtttgagcagatggttcTCATTCTCCTTCTTTGACCAGA	...(((((((((((.((((((.((..............)).)))))).)))))))))))...	0	2	2	0	1.50012	2.01106	3.51118
PC-248	49086863	49086965	+	ATATAGTTGAGAAATGTCC	19	tcccATATAGTTGAGAAACGTCCttttcctatgtgactatgccgttagagcatattatggaaatcagaagttacatgttaggacttatttcttgacggatatg	...(((((.((..(((((.(((((.....(((((((((.((((((...........))))....))..)))))))))..)))))...)))))..))..)))))	0	2	0	0	1.50012	0	1.50012
PC-249	153325652	153325724	+	TGGTTCATGGTCCAGGCTG	19	caaggttgatgtcctgcgtctatgtccaaagtgaaactaTGGTTCATGGTCCAGGCTGtcgtctgaagcccag	...((((((((.((((...(((((.(((.((.....)).)))..)))))..))))....))))...))))...	0	0	2	0	0	2.01106	2.01106
PC-250	85542829	85542913	+	AAAGTCGATGCAACTGGGTCC	21	atgggacctgatgtagagctgattttgtgtgagttgtattcatgtaaaatgcagcaacaccAAAGTCGATGCAACTGGGTCCaag	...((((((..((((....((((((((.(((.((((((((.......))))))))..))))))))))).))))...))))))...	2	0	0	2.68792	0	0	2.68792
PC-251	15956939	15957049	-	CCTCCCCCTCCGCCCCACAGTT	22	tgaggggtccgcagtggagtttctgggtgtgtgggacagggaggtggagctggacgtcacgCCTCCCCCTCCGCCCCACAGTGtttccgaatccagggccaggacccccag	((.(((((((((..((((..(((((((.(((..((...((((((((..((.....))..))))))))))..)))))))..........)))))))..))..))))))))).	1	2	0	1.34396	1.50012	0	2.84408
PC-252	7956	8053	-	AATGTCCCTTTTCTCCAGCCTGTT	24	AATGTCCCTTTTCTCCAGCCTGTGccaggccaatccagcccttagaagactgggctgaggtgagggtctaggcagagggtttggaggaaagggactcg	...((((((((((((((((((.(((((((((.(((((((((..........)))))).)))...))))).)))).)))..)))))))))))))))...	0	2	0	0	1.50012	0	1.50012
PC-253	134294571	134294658	-	TCACCGTGGCCCTGATCCCACT	22	gcaggtgggccagggcagcaggtgggagcaagccgacccgcattcccgggaaaggttcacgtcTCACCGTGGCCCTGATCCCACTagg	...((((((.((((((....(((((((...((((..((((......))))...))))....)))))))...))))))..))))))...	1	2	2	1.34396	1.50012	2.01106	4.85514
PC-254	59512046	59512106	-	TGAATGCCTTTTTCCTCCATCT	22	acctggaggaaaaagtcattcaggtgtctgtggggaaccTGAATGCCTTTTTCCTCCATCT	...((((((((((((.(((((((((.(((....)))))))))))).))))))))))))...	0	2	0	0	1.50012	0	1.50012
PC-255	43767909	43767969	+	TCCACTGTAGCTGACAGCCTACT	23	ttagggctgcacctgcagtgaagttcccagacgaggggTCCACTGTAGCTGACAGCCTACA	...((((((((.((((((((....((((......))))..)))))))).)).))))))...	0	2	0	0	1.50012	0	1.50012
PC-256	86976533	86976594	+	AGGCTGTGTCCTCTCCCTGCTCT	23	ccAGGCTGTGTCCTCTCCCTGCTCTgtaaccatgacacagagaggaggaaaacagagccagg	((.((((.(((..((..(((.((((((.........)))))))))..))..))).)))).))	1	1	2	1.34396	0.75006	2.01106	4.10508
PC-257	63315567	63315624	-	CGCCCAGGCGGAGGATGGGA	20	gtccccgtggccgtgcacctgggagctgggggctggCGCCCAGGCGGAGGATGGGAag	...(((((..(((....((((((.((..(...)..)).)))))))))...)))))...	0	2	0	0	1.50012	0	1.50012
PC-258	121121341	121121435	-	CGGTCGCTCGCGTTCCGGC	19	tcagcgagcgtgagcagcagcgcccccacgacccaccccggcagcctggatcccgggccatcgaCGGTCGCTTGCGTTCCGGCttcgcccgcctc	...(((.(((.((((...(((((.....(((((.....(((..((((((...))))))..)))..)))))...)))))...))))))).)))...	0	0	4	0	0	4.02212	4.02212
PC-259	74783700	74783842	-	TGGGGGTCTGAAGAAGAAA	19	tgagaaggggattttggagtttgtttgcgttcatttacttttagtttatctaatctctaagaggcctgatctaggatactTGGGGGTCTGAAGAAGACAatttgtaaaacttggcaggttaaatcagaactcctgtcttatga	((((((((((.((((((.....(..(((.....(((((.....((((.((..(((((((((...((((...))))...)))))))))..))...)))).....))))).....)))..)....))))))))))).)))))...	0	1	0	0	0.75006	0	0.75006
PC-260	33680575	33680675	+	TCTTGGGCTGCACACGTG	18	tttTCTTGGGCTGCACACGTGgcatatggaggttcccaggctaggggtcgaatcggagttatagccgccagcctacaccagagccacagcaacccaggatc	...(((((((.(((....(((((...((((((((....(((((....(((...))).....)))))...)))))...)))..))))).))).)))))))..	0	0	2	0	0	2.01106	2.01106
PC-261	2675167	2675234	-	GTGATTCTCATGTCTAGCTGTG	22	ctctccagGTGATTCTCATGTCTAGCTGTGgttaactatcacagccagcatcagaatcaactggaagg	(..(((((.(((((((.(((.((.((((((((.....)))))))).))))).))))))).)))))..)	0	1	1	0	0.75006	1.00553	1.75559
PC-262	10664417	10664506	+	AGCTGGTCTGGGAGTTCCCGGGTT	24	ttaactgctaggccacgggggaactcccagaccagcttccactcccttcaagaAGCTGGTCTGGGAGTTCCCGGGTGgcctagtagtgac	...(((((((((((((..(((((((((((((((((((((............)))))))))))))))))))))..)))))))))))))...	1	6	4	1.34396	4.50036	4.02212	9.86644
PC-263	17165363	17165423	-	CATCAAACCACTTAATGCT	19	actgagcattaacctagtgttatgatagtctttacaagCATCACACCACTTAATGCTccct	...(((((((((....((((.(((...((....))...))).))))...)))))))))...	0	0	2	0	0	2.01106	2.01106
PC-264	177734835	177734924	-	AAGAATGAGTTCGTGTCTGA	20	gaagaggagctttAAGAATGAGTTAGTGTCTGActttatttctggaataataaaacacatactccatcatttgagaagaaagcattcatg	...(((..(((((..((((((...(((((.((..((((((........)))))).)).)))))...))))))......))))).)))...	0	2	0	0	1.50012	0	1.50012
PC-265	1206751	1206823	-	GGAAGACATTGTCAGGTG	18	gagGGAAGACATTGGCAGGTGgcagtcagagccttgtggccccacatctgccctcctgccctggttgtccacg	...(((..((...((((((.(((((.....(((....))).......)))))..))))))...))..)))...	3	5	4	4.03188	3.7503	4.02212	11.8043
PC-266	147053526	147053622	+	GGGTCACAGACACACCTTGGATCT	24	gttcagtccttggcctggttcagtgggttaaggacccagcgttgctgtgagctgtaatgtGGGTCACAGACACACCTTGGATCTggcattgctgtgg	...((((.....(((.(((((((((.(((...((((((.((((((........))))))))))))...))).)))..)))))).)))...))))...	0	0	2	0	0	2.01106	2.01106
PC-267	58719673	58719752	+	CCACGCCCGGGGCACCCCC	19	tcccctggCCACGCCCGGGGCAGCCCCatgctcacggcatcccagcctgggcctgcgtgtgctgcctcctgtgcaggaaa	...((((..((((...((((((((..((.(((((.(((......)))))))).)).....)))))))).))))))))...	9	20	21	12.0956	15.0012	21.1161	48.2129
PC-268	86206848	86206923	+	CCCCCCGCCTCCCACCTCCGC	21	cgctccctttCCCCCCGCCGCCCACCTCCGCctgcgttgccccaggcgggggagaggcctcggcagagacggacgg	((.(((.((((...(((..(((..((((((((((........))))))))))...)))..)))..)))).))))).	0	6	0	0	4.50036	0	4.50036
PC-269	81403623	81403732	-	TTCTCCTTTGATAATTGTGTGGTT	24	gaacagttcTTCTCCTTTGATAATTGTGTGGTTaaagacttggagatttaaaatgacttgcctcaggtcagtgtccttactagacaggagaaaggaggtaggaattggga	...(((((((((((((((.....((((.((((.........(((.((......(((((((...))))))))).)))..)))).))))...))))))))..)))))))...	0	1	0	0	0.75006	0	0.75006
PC-270	36857614	36857696	-	TAAATATTCTTTGTTCACGT	20	cagatcTCAATATTCTTTGTTCACGTaagatgaacaatataatttgtctttataatccatggacatagatgtaatgaggtata	...((((((.((((((.((((((......((((((((......))))..))))......)))))).))).))).))))))...	0	2	0	0	1.50012	0	1.50012
PC-271	58975442	58975561	+	TCCCTGGTTAGGATTCGGC	19	tgttgaattttaaacattagaaccaccagggagctcctgaaaatttctaaaataaatacataagtaagaactttgggagtTCCCTGGTTAGGATTTGGCactggttaggatttggcattt	(((..(((..(((.((.((((.(((((((((((((((..((...((((........(((....))))))).))..)))))))))))))..)).))))....)).)))..)))..)))...	3	1	0	4.03188	0.75006	0	4.78194
PC-272	49907044	49907189	-	AGTGGAGGCTGCTGTGGTTT	20	agggatgggtgaaatcagaatttgaactcagatctttctgcattctaaaccagagctctttgagactgggtttcatctAGTGGAGGCTGCTGTGGTTTtcaggcagcaggtttcacatcagaaaacagtatgggtaacctgtcaca	...((..(((....(((...(((((....((((((..((((.....((((((.(((.((((...((((((.....)))))).))))..))).))))))....)))).))))))....)))))........)))...)))..))...	0	1	0	0	0.75006	0	0.75006
PC-273	35897047	35897109	+	CTGCTCTCCTGTCTCCGCTCAGT	23	ctggggcgggcgggcgggcagcggaggttactgagtttcaCTGCTCTCCTGTCTCCGCTCAGG	((.(((((((((((.((((((.((((.........)))).)))))).)))))..)))))))).	7	11	14	9.40771	8.25066	14.0774	31.7358
PC-274	21426900	21426966	-	GGTTATTGCTGTAGAAAAG	19	ttcccttgtagcacagtggaatctggcatcactaaagtggcttgGGTTATTGCTGTGGAAAAGgttc	...((((....(((((..(((((..(..((((....)))).)..)))).)..)))))...))))...	0	1.5	0	0	1.12509	0	1.12509
PC-275	128016189	128016285	-	TTTGATCTTGGGAGCGGGC	19	gggggtgaacttcacTTTGATCTTGGGAGAGGGCatgtgtctgtgcatctggaatattgccagcacccagcaatctccttgacaaagcatcacctag	..((((((......(((((.((..((((((..((..(((.(((.(((..........)))))))))...))..)))))).)))))))..))))))..	4	5	1	5.37584	3.7503	1.00553	10.1317
PC-276	64950150	64950209	+	CTCGGATCCCATGTTGTGGCTGT	23	agCTCGGATCCCATGTTGTGGCTGTggtgtaggccggtggctacagctccgattcgaccc	...(((((((....((((((((..((((....))).)..))))))))...)))))))...	0	2	0	0	1.50012	0	1.50012
PC-277	78881024	78881086	+	CGCAGGAGTGACACTGGCT	19	atcgtctttgttaatttcttgcactaattcaccaagtggcaaTGCAGGAGTGACACTGGCTgc	...(((..(((((..((((((((.....((((...))))...)))))))))))))..)))...	0	3	0	0	2.25018	0	2.25018
PC-278	7464734	7464842	+	CGTCTCCTGGCTGGCTCGCCA	21	cacgggcgcttcctcAGTCTCCTGGCTGGCTCGCCAgttgctgggctgcgccctaccggcctgcaagccctgtactggctcagcctcaagaccaaagaaagagcccaga	...((((.(((.((..((((...((((((...((((((.((.((((((((((.....)))..)).))))).))))))))))))))...))))...)).))).))))...	13	3	11	17.4715	2.25018	11.0608	30.7825
PC-279	49787288	49787360	-	CTCACCCACCCCCTTCCCTCCAGT	24	tgaggcggggaggggtggcaagggggccgtgtgggcacagagggcaggcCTCACCCACCCCCTTCCCTCCAGC	...((.((((((((((((....((((((.(((...........)))))))))..))).))))))))).))...	0	3	1	0	2.25018	1.00553	3.25571
PC-280	10079073	10079167	-	GTGGAGCCAGGACTGCACT	19	ctttgagttgtacatcccccggaggttaggtcctggcccaggtcacactgcttcttagacGTGGAGCCAGGACTGCACTcccagttttctcatgc	...((((....((.......((((....((((((((((((.(((.............))).))).)))))))))...))))..))...))))...	2	0	0	2.68792	0	0	2.68792
PC-281	1502	1595	-	CCCAGGACAGAAGCCCCAGCCC	22	gtgCCCAGGACAGAAGCCCCAGCCCcagcctcagctacaccccaggaaccctggcctggtgagagagagtgggcttggctttgggcctggggaa	...((((((...((((((..(((((..(((((..((.(((((((((...)))))...)))))).))).))))))).))))))...))))))...	0	2	0	0	1.50012	0	1.50012
PC-282	12170645	12170708	-	TGTTGCCTGACGTCTTGGAT	20	cccTGTTGCCTGATGTCTTGGATtttggactctgtttcctttcctagacactgcggtaacataa	...((((((((..(((((.(((....(((.......)))..))).)))))..).)))))))...	0	1	1	0	0.75006	1.00553	1.75559
PC-283	30714716	30714817	+	TCCTGTTCCTTCGCACTCTGTCTC	24	ccactTCCTGTTCCTTTGCACTCTGTCTCctagcctcaggggaagcaagctgctgaatcgcttccctgacctctggagagagtgccctggaccaggaggcca	...(((((((.(((...((((((..(((((.((.....((((((((.............)))))))).....)))))))))))))...))).)))))))...	0	2	0	0	1.50012	0	1.50012
PC-284	137304040	137304158	-	TTGAAATTTTTGGGACCTT	19	ggggggttcttgtgggaccatTTAAAATTTTTGGGACCTTctggaacaaacctttccgttttgggagggcttgtattccaacaggttttagggattttggggcaatacaggtttccgaa	...(((..((((((...((...(((((((..(..(((((..((((((((.(((((((.....))))))).))))..))))..)))))..)..)))))))))....))))))..)))...	0	2	3	0	1.50012	3.01659	4.51671
PC-285	285958838	285958962	+	TGGACGTGCGCCGGGCCCT	19	ccagtctgagctctgattctgatctccgtgaaccTGGGCGTGCGCCGGGCCCTccctgagcctgggatggcctcgcctgcacgtggagagttagtcccacaggcagctaaggagcctcagacacg	...(((((((((((....(((.(((..((((((((..((((((((..((((.((((.......)))).))))..))..))))))..)).))).....)))))))))....)))).)))))))...	0.5	0	0.5	0.67198	0	0.502765	1.17474
PC-286	132806550	132806640	-	GCAATTTAGGTTAATGACTGTCT	23	aatgtcatctgagcggggaggttcattatcctgaattacattttcaaatgggagtGCAATTTAGGTTAATGACTGTCTtgctcctgactca	...((((...((((..(..((.((((((.((((((((.((((..(....)..)))).)))))))).))))))))..)..)))).))))...	0	2	2	0	1.50012	2.01106	3.51118
PC-287	76081016	76081101	-	TCTTGGGGAGGGGTAAAA	18	aaatattttttttttcatctaaccaccaagcaagtttcatgagtgattgcatatttTCTTGGGGGGGGGTAAAAagatggatacaa	...((((..((((((.((((..((.(((((.((((..((........))...)))).)))))))..)))).))))))..))))...	0	2	1	0	1.50012	1.00553	2.50565
PC-288	16153632	16153719	-	GCCGCTGCCTGATAGAGGACCCT	23	gaaagcatgggggctGCCGCTGCCTGATAGAGGACCCTtctgtgtgcactaaggttcctcccagtgcggcgggggccgctgtcctgca	...((.(..(.(((..((((((((((...(((((.((((..((....)).)))).))))).))).)))))))..))).)..).))...	2	0	0	2.68792	0	0	2.68792
PC-289	120220963	120221056	-	GTGGTGCTTGACTGATGG	18	tatgacgatccaagtcaggaacacgtggggttggtcttgagggagcaagctgggctagcctctccctGTGGTGCTTGACTGATGGgtggtctca	...(((.((((((((((((..((((.(((((((((((..((........)))))))))))))....))))...)))))))..))))).)))...	1	0	0	1.34396	0	0	1.34396
PC-290	37340378	37340478	+	CTGTACCACCTTGTCGGG	18	ccatggCTGTACCACCTTGTCGGGtagcttatcagactgatgttgactgttgaatctcatggcaacagcagtcgatgggctgtctgacattttggtatctt	........((((((...((((((..(((..(((.(((((.(((((.(..(.(.....))..)))))).))))))))..)))..))))))...))))))...	5	8	7	6.7198	6.00048	7.0387	19.759
PC-291	17208764	17208863	-	CAGCCCGGGCGCCCGCGGGG	20	cgtccgctggggcgccggggcggcccgctaggccagcgctccgccggtcagcccgcaggccctggtccgcagcatggagCCGCCCGGGCGCCCGCGGGGc	..(((((..(((((((.((((((((((((.((((((.(((..((.((....)).)).))).)))).))..)))..)).))))))).))))))))))))..	0	2	2	0	1.50012	2.01106	3.51118
PC-292	42110878	42110959	-	CCTCCACCCGCCCTCCGTCC	20	catccggctttcaCCTCCACCCGCCCTCCCTCCcgggcccacctccacccttcccgagagcagggcctggaggcgctggctg	((.(((((.....((((((...(((((..(((.((((...............)))).))).))))).)))))).))))).))	31	24	20	41.6627	18.0014	20.1106	79.7748
PC-293	4410765	4410836	-	CCTGAACTTGACCTTGACT	19	ccctagtgatgttgaggttgatcggggccagcaaggtgatgccggcttcCCTGAACTTGAACTTGACTgtac	...((((...(((.((((...((((((..(((..((.....)).))).)))))))))).)))...))))...	0	1	1	0	0.75006	1.00553	1.75559
PC-294	15226441	15226575	-	TTAGGGATCTGCCATTGCCACT	22	aatgtcatgcttggagttccctggtggctcagtgggTTAGGGATCTGCCATTGCCACTgctttggctctggttactgctgtggcacaggttcgatccctcatccaggaacttccacatgctgcatgcatggccaa	...(((((((.((.(((....(((..(.((..(((((.(((((((.(((..((((((.((..(..(....)..)..)).))))))..)))..))))))).))))).)).)..)))...))).)).)))))))...	1	0	1	1.34396	0	1.00553	2.34949
PC-295	9139814	9139960	+	CATTCTCTGGTGGCCTAGCAGGA	23	ggatggcacttgagccacagcagcagccatgccagattcttaactgccgggccaccagagaacttgtcattgatatgtggCATTCTCTGGTGGCCTAGCAGGTaaggactgggccttgtcactgctgtggctcaggtgccatccctg	(((((((((((((((((((((((..((...(((((.((((((.((((..(((((((((((((..((((((......)))))))))))))))))))..)))).)))))))).)))...))..)))))))))))))))))))))))...	1	1	0	1.34396	0.75006	0	2.09402
PC-296	69171396	69171478	+	AAGAAAGCATCGCGAAGGC	19	tttcaaactttgtcttttttgttgttgctgattgtgtctttcatctcatgtgcAAGAAAGCATCGCCAAGGCaaaggctgtgc	...((..((((((((....((..(.((((..(((..(............)..)))...)))).)..))))))))))..))...	1	1	0	1.34396	0.75006	0	2.09402
PC-297	205692694	205692830	-	TTTTGGTTGTTGCAGAGCC	19	cccttcagcaccttcttcccccacttggtcctgtgtttatTTTTTGTTGTTGCAGAGCCtccagcaaatacacagaggcagtaaccacagagaggcaacaacagtcatgaagtgaggttgggagaaatgttggaaat	...(((((((..((((((((((((((..(.(((((((..((((((((.(((((...(((((.............))))).))))).))))))))..)))).)))..)..))))).))..))))))).)))))))...	0	2	0	0	1.50012	0	1.50012
PC-298	114976487	114976604	+	CTCTGAAGGATACCCGAGTG	20	aactccagcttcaaaaggcactgaaggtagctttcaggggaacagatcccatggaaagaaactgtttaaagaggtctcaCTCTGAAGGATACCCCAGTGcacttgggaagtgggaagg	...(((..((((..(((((((((..((((.(((((((((....(((((.....(((........))).....)))))..))))))))).)))).)))))).)))..))))..)))...	1	1	0	1.34396	0.75006	0	2.09402
PC-299	58934962	58935044	-	TTCCCTCCTGCTGGTACTC	19	tgtgggggctctcaggagttaccagttccagggctggctgattgaacagTTCCCTCCTGCTGGTACTCcccagcgtcccctct	...((((((.((..((((.(((((((...((((...((((......)))).))))...)))))))))))..)).))))))...	0	1	3	0	0.75006	3.01659	3.76665
PC-300	102944954	102945014	-	AAATCTATGAAGCTTATGTA	20	ttgaAAATCTATGAAGCTTATGTAaacattggctatgtacatattttttgtggattttggt	...((((((((..(((..(((((..((((.....)))))))))..)))..))))))))...	0	2	0	0	1.50012	0	1.50012
PC-301	52923911	52923971	+	TGTGCTCTTTCCTCCTCTCTGC	22	aaacagggaaatcaaggaagtacagaccttattctccTGTGCTCTTTCCTCCTCTCTGCcc	...((((((.....(((((((((((...........)))))))...))))..))))))...	2	0	0	2.68792	0	0	2.68792
PC-302	6547962	6548046	+	TAGCTCTGAGCTCTGCCGGCAC	22	acggctatggcggagctctggggctctgggctgggggacccggggccccgggtccctcccTAGCTCTGAGCTCTGCCGGCACagc	...(((..((((((((((.((((((..(((...((((((((((....))))))))))))).))))))))))))))))))).....	1	4	2	1.34396	3.00024	2.01106	6.35526
PC-303	151975900	151976024	-	ATTGACTTCAATGAAAGCTG	20	acacttaggtcattttgtggggtatttctggatgagactgacATTGACATCAATGAAAGCTGtgtcaagcaggtgctttttttaatgtgggtgggcctcatccaatcagctgaaggcctgaggag	...((((((((.((..((..(((.....((((((((.((..(((..((((.((..(((((..((.....))...)))))..)).))))..))))).))))))))))).))..))))))))))...	0	0	2	0	0	2.01106	2.01106
PC-304	100026564	100026662	+	TTGCAATTAAAGGATATTTCTT	22	aaaTTGCAATTAAAGGATTTTTCTTaaaggaagatgttagattctactagatagaattgagacatctactattcaagacaaattttttgattgtgagga	...(..((((((((..((((.((((((..(.(((((((.(((((((.....)))))))..))))))).)..)).)))).))))..))))))))..)...	0	4	1	0	3.00024	1.00553	4.00577
PC-305	131550621	131550727	+	TACCAGCCCCTCCTCCAGCTTCATG	25	tgggctacagagggaggaggtccgcaggagcaggagtctgggctgaggattttactgtacttaaTACCAGCCCCTCCTCCAGCTTCATGgggccactctgcagcaca	...(((.(((((......(((((.(((((((.((((...((((((...(((...........)))..))))))...)))).))))).))))))).))))).)))...	0	0	2	0	0	2.01106	2.01106
PC-306	45557173	45557289	+	AATTAAATTTTTGGAAGGTCT	21	tgtccttttctcagatatttcccaattgtgatttttcttttggcctatgcagaacctaaatctcattcctatttggttggAATTACATTTTTGGAAGGTCTtgaagggaggggccta	.((((((..(((((...(((((.((.((((((((..((..(((...(((.(((.......))))))..)))...))...))))))))..)).)))))...)))).)..))))))...	0	2	1	0	1.50012	1.00553	2.50565
PC-307	109401966	109402047	+	CAGTCCCCTTTACTCCATTAGAAC	24	tctatagttcttttatggaaagagggaaaataccaaattaaacagtatttagCAGTCCCTTTTACTCCATTAGAACtattta	...((((((((...(((((((((((((((((((...........)))))).....))))))))..))))).))))))))...	0	0	1	0	0	1.00553	1.00553
PC-308	31577071	31577156	+	AAACGGAACCTGGCGCGATCACT	23	gttgcctttagttctgaagccccaggttccgtttctgtggcagcccaagAAACGGAACCTGGCGCGATCACCacgggagaggcgag	.(((((((..((..(((.((.(((((((((((((((.(((....)))))))))))))))))).))..)))..))....))))))).	1	1	0	1.34396	0.75006	0	2.09402
PC-309	149522125	149522272	-	TTGGCCTTCGCACCCTAACAGT	22	agcagtgcgcgggtgagcctggggccgtcggcgccacgggcagagggagggtgtcggaggcaggagggctcagggcgcccTTGGCCTTCGCACCCTAACAGGtcagcaccgggccctgggttccgggatctccaaggtgcagagcctg	.((..(((((.((.((.(((((..((...((.(((.(((((.((...((((((.(((((((..((((((.......)))))).)))))))))))))......)).)).))))))))..))..))))).)).))...)))))..))...	0	2	0	0	1.50012	0	1.50012
PC-310	87278053	87278153	+	AGGTTAGGGTGAGCGGCTGTTT	22	gcagggagcctgcctctgtcaggtacagctgccaaccttgacactgtcttagtggctcacAGGTTAGGGTGAGTGGCTGTTTcctgcttggtggcccttcc	..((((.(((.(((...(.((((.(((((..(..((((((((.((((((....))...))))))))))))..)..)))))..)))))..))))))))))..	0	1	1	0	0.75006	1.00553	1.75559
PC-311	14903244	14903342	-	GGTGGGACTCCAACCTCTGC	20	cgcctccagcttctttcacaGGTGGGACTCCAACCTCTGCtggaatgctttcagagatgggaactcactacctgcgaaagatagagcttaacagagaaa	...(((.((((((((((.(((((((((.(((...(((((..((....))..)))))...)))..)).))))))).))))))...)))).....)))...	0	2	0	0	1.50012	0	1.50012
PC-312	101801382	101801516	+	AGCATAAGAAAGGAAGGAATC	21	aaaaatatttcccaagttaaaggtgttttcactgattttatttctcctttcttctttgggtataatttgaatgggacagcAGCATAAGAAAGGAAGGAAGCagtaaaagtcacatttccttgaaaaatgtttcaa	..((((((((..((((..((..(((((((.((((......((..(((((((((..(((.((...((....))...))..)))...)))))))))..))..)))).)))).))).))..))))..))))))))...	1	1	0	1.34396	0.75006	0	2.09402
PC-313	101775410	101775527	-	CTGCCGCGCCTGCCGCTCGGAC	22	ctcgacgaaggcgagccttcccagacgcgtccgctcgccggcagctgcggtccgggccgtctccgcctgtcCTGCCGCGCCTGCCGCTCGGACtgggatcctcattcgcctcctcctc	...((.(.(((((((...(((((.....(((((...((.(((((..(((((.(((((.......)))))....)))))..))))))).))))))))))......)))))))).))...	1	0	1	1.34396	0	1.00553	2.34949
PC-314	12098387	12098496	-	GAGTTGTGGTTGGCTGGAC	19	tcatgtctaggaccttatgctactccagcctgcatcttatcttgatttactgacaaagaagaGAGTTGTAGTTGGCTGGACtgagggcagagaatgggaccaaggtgagc	((((..((.((.(((..((((..((((((((((((((..((((..((....))..))))..)))..))))...))))))).....))))......))).)).))))))..	4	0	1	5.37584	0	1.00553	6.38137
PC-315	3032544	3032628	-	AAGTAGGGCCCCTTGCCGTTGCT	23	cacgtggagcggacAAGTAGGGCCCCTTGCCGTTGCTgagttaactgcccttagcagcggggggacttactctctgctctgcttc	...(..(((((((..((((((.((((...(((((((((((.........))))))))))))))).)))))).)))))))..)...	0	4	0	0	3.00024	0	3.00024
PC-316	79149686	79149792	-	GGGAAGGTGGCTCGGGGGC	19	gcacatcctttaaagaagctataacttccccctttcctcttcctctcagtgtctggtgtgtGGGAAGGTGGCTGGGGGGCttggatggtgactacctcaggatgaga	...((((((....((..(((((.....((((((..(((((((((.((((...)))).....))))))).))..)))))).....)))))..)).....))))))...	0	0	1	0	0	1.00553	1.00553
PC-317	24140	24227	+	GGGTTCGACTCCCGGTGTGGGAAC	24	gcagttcccatatggtctagcggttaggattcctggttttcacccaggcggcccGGGTTCGACTCCCGGTATGGGAACacgattgctt	(((((((((((((((((.(((..(..((...(((((.......)))))...))..)))).))))....)))))))))).....)))..	22	83	150	29.5671	62.255	150.829	242.651
PC-318	71929269	71929374	-	CAAAAGAAGGAAAAGCACAGCACCCA	26	aaagctaacctctgtctttgCAAAAGAAGGAAAAGCACAGCACCCAagtaaacttggcatagtacgttgttttttgatcttatgcaagctataaaggcacagccaa	...(((..(((.(((.((((((.((((..((((((((..((..(((((....)))))....))....))))))))..)))).))))))..))).)))...)))...	0	2	0	0	1.50012	0	1.50012
PC-319	45743753	45743829	-	TCTTCTTTTAAAAAACTCTGGC	22	ggtggggtggggctggagcaatgaagggtaaagaaaaacctttTCTTCTTTTAAAAAACTCTGGCtggagttccgtg	...((..(..(((..(((...(((((((...((((((...))))))))))))).....)))..)))...)..))...	2	0	0	2.68792	0	0	2.68792
PC-320	51285429	51285514	-	CTGGCCTCCTCCCACCCCCAGC	22	taatgagtggtgggggcttggtgggggcagggcggcagcagcagagcctgaggcCTGGCCTCCTCCCACCCCCAGGctcctcaaag	...((((..((..(((...((((((((.(((.((((..(((......)))..))).).))).)))))))))))..))..))))...	1	0	1	1.34396	0	1.00553	2.34949
PC-321	122371862	122371949	-	TCTGTGAACTAGAAACCTCTGG	22	tcttacacagctttccagaggtttccagcttataggatattcatatggtagtTCTGTGAACTAGAAACCTCTGGaaagtggtgtacat	...(((((..(((((((((((((((.((.(((((((((..((....))..))))))))).)).)))))))))))))))..)))))...	4	20	22	5.37584	15.0012	22.1216	42.4987
PC-322	19257993	19258052	-	CGGGGCGTTCCTGCTGTGGCTC	22	cctgagcggcatgaagtcgctgtcgaaacctccacAGGGGCGTTCCTGCTGTGGCTCagt	.((((((((((.((((((.((((.((....)).)))).))).))).))))...)))))).	2	0	0	2.68792	0	0	2.68792
PC-323	57858786	57858845	-	CCGGGAGGTGAGGGGACTCTGAGC	24	cCCGGGAGGTGAGGGGACTCTGAGCcgggctccaccatgctcagggtccctcctccccag	...((((((...(((((((((((((.((......))..)))))))))))))))))))...	0	0	3	0	0	3.01659	3.01659
PC-324	62371283	62371350	+	CGGGGAGGCTGTGCAGCGCGGCT	23	ctCGGGGAGGCTGTGCAGCGCGGCCcgctcgcctcagccccgctgccctcctgcactgcctccccagc	...((((((((.((((((.(((((..(((......)))...)))))....)))))).))))))))...	2	0	3	2.68792	0	3.01659	5.70451
PC-325	143398672	143398772	+	ATGCTTCCTGGTTGGGTTCGT	21	acagctcacagcaacgccggatccttaacctactgagcgaggccagggatcgaacccgcatcctcATGCTTCCTGGTTGGGTTCGTtaactgctgagccac	...((((((((......(((((((..((((....((((((((...(((......)))....))))..))))...)))))))))))....))).)))))...	0	2	0	0	1.50012	0	1.50012
PC-326	50496423	50496517	-	TGTGTCTGTGACATCTGCTGGCT	23	ccagggtggccatgagctgcagtgtaggtcatagactcagcttggatctggtgttgcTGTGTCTGTGACATCTGCTGGCAgctatagctcccatt	...(((.(((....((((((...(((((((((((((.((((..............)))).)))))))))..))))..))))))...))))))...	0	1	2	0	0.75006	2.01106	2.76112
PC-327	152504349	152504417	+	CGGCTCCTGCCTGGCTCGCCA	21	ccCGGCTCCTGCCTGGCTCGCCCcccaccccccccagtgccgcccaaggtgagcccggccagggcctgg	((.(((.((((((.((((((((...(((........)))........)))))))).))).)))))).))	0	0	2	0	0	2.01106	2.01106
PC-328	12644563	12644652	+	CGCAGGACTATCACTAGGCACCG	23	cccgttttcattCGCAGGACTATCACTAGGCACCGagtctgaaagagtcagaggagggacctggtgatctggtctgggggtgagggcacc	...((..(((..(.((.(((((((((((((..((...(((((.....)))))...))..)))))))))..)))))).)..)))..))...	2	0	0	2.68792	0	0	2.68792
PC-329	111321676	111321812	+	TTGGTCCTTCGGAACCCCAAAT	22	ccacagtcaaagacaatcacaaaaggtgaggagacgtttggggttcaaaaggactcaagaattatagtcacataaacttcTTAGTCCTTCGGAACCCCAAATctctcttctcctcttggttgtcttctttgtggaga	((((((...((((((((((....(((.(((((((..((((((((((..(((((((.(((((((((......))))..))))))))))))..))))))))))..))))))).)))..))))))))))..))))))...	2.5	0.5	0.5	3.3599	0.37503	0.502765	4.23769
PC-330	114117092	114117192	-	GGCTGAAATGAAGGGTAGAAT	21	caagaaagaataaaaaaGGCAGAAATGAAGGGTAGAATttatttttcaaagcctaaaataatccatatctctcaattcctgccttgtctttatattttaaa	...((((..(((((.(((((((((.(((..((((....(((((((.........)))))))....))))..))).)).)))))))...))))).))))...	0	0	2	0	0	2.01106	2.01106
PC-331	74708395	74708484	-	CTGGACGCGAGCCAGGCCCTT	21	cgagctggggaaggggcttgtgccaagtcacccagagggtcccgaccctggctggacCTGGACCCGAGCCAGGCCCTTtccccatgccct	...(((((((((((((((((.((...(((..(((((((((....)))))..)))).....)))....))))))))))))))))).))...	0	1	1	0	0.75006	1.00553	1.75559
PC-332	93586541	93586655	+	AGCTGCTTTGGATTTGTTT	19	tttggtgggggcatttagtccattaacatttgaggtaattattgatatgtgtgttcttattgccattttattAGCTGCTTTGGATTTGTTTttgttactcttttttctttccttc	...((..(((......(((.((..((((((..(((((..((.(((.(((.((.........))))).))).))..)))))..))..))))..))..)))......)))..))...	2	0	0	2.68792	0	0	2.68792
PC-333	137780407	137780512	-	CCTTGCTCATCGGCTGTCCGTCTT	24	ggttttgtcttgtattttCCTTGCTCATCGGCTGTCCGTCTTgccagctggaggcagagctgtaggaggactaatgaagagtggcctggaaaagaggagtaagttt	...((((.(((...(((((((..(((.(((...((((.((((((.((((........))))))))))))))...))).)))..)...))))))...)))))))...	2	0	0	2.68792	0	0	2.68792
PC-334	44166722	44166821	+	TGCTCTGCTCCCCTGGCCCAGT	22	tgagtgagggcggccgggcccgggaggcgagggctgggctgtgccgccgcgcagcggtgttcacccTGCTCTGCTCCCCTGGCCCAGGcgtcttcatctg	...(((((((((.(((((((.(((..((.(((((.(((.((...((((((...))))))..))))).)))))))..))).))))).)))))))))))...	1	2	0	1.34396	1.50012	0	2.84408
PC-335	72271	72364	-	TGTTTAGGTTTTGTACATAGGC	22	ttattttaataggaagagTGTTTAGGTTTTGTACATAGGCtgcattcccaatgtgaccttgggcaagacctaggtagtcttctgtgtgaaaggg	...(((((...((((((.((..(((((((((..((.(((..((((.....))))..)))))..)))))))))..)).))))))...)))))...	0	0	1	0	0	1.00553	1.00553
PC-336	43498921	43499067	+	CCTGTTGCTACCTCTCTGAATT	22	gtcctttgccatctaagtcactctgaagggttgtgaaaccaagtgCCTGTTGCTACCTCTCTGAATTggcatagagcgtagatctcagagaggtggcaacagacatcccatttcactccttctgctcagagtgatattgtggcagag	...(((((((((....((((((((((((((..((((((....(((.((((((((((((((((((((..((.......))..)).)))))))))))))))))).)))....)))))).))))....))))))))))...)))))))))	1	1	1	1.34396	0.75006	1.00553	3.09955
PC-337	36090801	36090891	-	CCTGTCTCACTGTCTCCTTCCT	22	aatggctgtggaagggggagggagacggcagacaagagcgtgaagcccccccagcCCTGTCTCACTGTCTCCTTCCCccacacaagccctt	...(((((((...(((((((((((((((.(((((.(.((.((.........)))).))))))..))))))))))))))).)))).)))...	1	1	1	1.34396	0.75006	1.00553	3.09955
PC-338	10238926	10239007	-	CAGGATGCAAGAATTACCATG	21	cCAGGATGCAAGACTTACCATGcgaatgccaagaaagtcatgggcaaattgagaaaggttggtcagtggtcttacatccttt	..((((((.((((((.((((..(((.((((..(.....)...))))..)))........))))....)))))).))))))..	0	2	0	0	1.50012	0	1.50012
PC-339	158777	158867	-	CGCCCCCTCCCTGTCCCGCAGT	22	cgcgctgcgggcgcggggcgcggggctgggggggagccgcgggcccgctcacCGCCCCCTCCCTGTCCCGCAGGccaacgtctgcagcacc	...((((((((((...((((((((((.(((((((.((.(((....))).....)).))))))).)))))))..)))..))))))))))...	1	2	0	1.34396	1.50012	0	2.84408
PC-340	94852392	94852480	+	CTCAGCAATTCTTGGTTCTCATT	23	aaaggtgttctggagAGGGAACCTGGAAAAGCTGAAGGTgtaatatgaaaacCTCAGCAATTCTTGGTTCTCATTtttaggacatcaat	...((((((((..((((((((((..(((..(((((.(((...........))))))))..)))..))))))).)))..))))))))...	0	2	0	0	1.50012	0	1.50012
PC-341	17155557	17155700	-	CCTTCAGGAGCTGAAGAGGTGGC	23	tcagcagaacctgggcagtccctgtgcaggggtctcagcctggtcacctcttgggccctggaaagcatgacaggaacagcCCTTCAGGAGCTGAAGAGGTGGCaggggaggctcccaagtatcaaggcctcagtgtcctgtcaa	...((((.((((((((.......((((.((((((((..(((.((((((((((..((((((((..((.((.......))))..)))))).))..))))))))))))).))))))))...))))....))).))).)).))))...	0	2	0	0	1.50012	0	1.50012
PC-342	70515020	70515135	-	TGGGCCCGGGGAGAGGAGCCT	21	gacccctggctgcagaaccagggactgccctgggctcttctctcgggcctgaggctgagcagggtccTGGGCCCGGGGAGAGGAGCCTaggacgggccttgtcggtacctgggcgc	...(((.((.(((.((..(((((.(((.((((((((((((((((((((((..((((......))))..)))))).)))))))))))))))).))).))))))).))))).)))...	0	0	3	0	0	3.01659	3.01659
PC-343	300573082	300573155	+	CCCTACTGATGACCGTGCC	19	gagCCCTACTGATAACCGTGCCcgcactgtggctacaaatgagccctgttgggggcgggtggggggtggggagg	...(((((((....(((.(((((.((....((((.......))))....)).))))))))....)))))))...	0	0	2	0	0	2.01106	2.01106
PC-344	125608111	125608176	-	CTTTCCAAACAGGTCTTGG	19	agcctcgaccaggtgaggtctggagaaggaaaatgttgcCTTTCCAAACAGGTCCTGGttgagcag	.(.((((((((((....((.((((((.((.........)))))))).))....)))))))))))..	0	0	2	0	0	2.01106	2.01106
PC-345	58466742	58466856	-	AATAAAGAGTCTGTTGCCT	19	ggaaggaagcaaaggaAATAAAGAGGCTGTTGCCTgaggtcacttttgctctgaggtcaaggttttatgattacgtctttgggctaagatagtttctttgaagttctgttttttg	...(..((((..((((..((((((..((((((((..((((((.....((..((....))..))....)))......)))..)))...)))))..))))))...))))))))..).	0	0	2	0	0	2.01106	2.01106
PC-346	100613865	100613939	-	AAGAACTGTAATTTTCTCT	19	acatcatacttggAAGAACTGTAACTTTCTCTctcctcacaagaagagatagtctatttttccaccccttgaagt	((.(((....((((((((.....(((.(((((((.......)).))))).)))...)))))))).....))).))	0	0	2	0	0	2.01106	2.01106
PC-347	117063396	117063477	-	ACATGGTCAGCTATTATG	18	ggttctACATGGTCAGCTATTATGagcggaatcacagaatagcagttggagctcgccatggttcagtggccctgtacgacat	.((..((((.(((((.(((..(((.((((..((.(((........)))))..)))))))..)..))))))).))))..))..	2	0	0	2.68792	0	0	2.68792
PC-348	83796913	83796979	+	TCCCCTTTCTAAAAGCACTCAGA	23	tTCCCCTTTCTAAAAGCACTCAGAggggctttcaataatgacccactgagctgtcaagaaagggcag	...((((((((....((((((((.(((..............))).))))).)))..))))))))...	1	3	1	1.34396	2.25018	1.00553	4.59967
PC-349	154380511	154380596	-	TCCCCGCGGGGCCTCGCTC	19	gcaagcgtttagtctcacggcgcttccaggaatccctgttgggtctgccgcccggggctctctgtTCCCCGTGGGGCCTCGCTCat	...((((....(((((((((......(((((..(((....((((.....)))))))..)).)))....)))))))))..))))...	0	2	0	0	1.50012	0	1.50012
PC-350	72055903	72055994	+	AGAATATGAGAATCTGGG	18	accAGAATATGAGAATCTGGGgactttgttaatgtttaaaactcgagttttcatttgtgaccgaattatctgtggattttcacttttctctt	...((((..(((((((((..(((.(((((((......(((((....)))))......))).))))...)))..)))))))))...))))...	0	2	0	0	1.50012	0	1.50012
PC-351	6550229	6550326	+	GCCATCCCTCTGTTTCTCCATAGGC	25	ccctcacGCCATCCCTCTGTTTCTCCATAGGCatcaagaaggaacccaataagtttgtcgtgcctcgaacggtgatgattggagggaaggtgagaagc	...((.((((.(((((((...((.((..((((((...((..((((.......)))).)))))))).....)).)).....))))))).)))).))...	0	2	0	0	1.50012	0	1.50012
PC-352	70903665	70903758	+	AAAGGATCCTGTGTTGCCGTGGC	23	gaacctgactagtatccacgaagatacacattcgatccctggcctcgttcagcgggtAAAGGATCCTGTGTTGCCGTGGCtgtgctgtaggctg	...((((..(((((((((((..((((((.....(((((...(((.((.....)))))...))))).))))))..)))))..))))))))))...	0	0	2	0	0	2.01106	2.01106
PC-353	121781745	121781818	-	CTGTAAGAAAGAAGACGAAT	20	ataattctctttttctttgcagagataaaggcaacagtgtttgatgaCTGTAAGAAAGAAGACGAATggaaggt	...(((((((((((..((((((......(..((....))..).....))))))..))))))).)))).......	0	1	1	0	0.75006	1.00553	1.75559
PC-354	134369145	134369236	+	ATCATTTTTGTGACTATGCAACT	23	ggccacacctgccaatgATCACTTTTGTGACTATGCAACTggagtgagaatactagctgcagatcacaaaaatgacgctggcagctgtgaga	...((((.((((((..(.(((.((((((((...((((.((((..(....)..)))).))))..)))))))).))))..)))))).))))...	3	13	9	4.03188	9.75078	9.04976	22.8324
PC-355	69067441	69067505	-	TTCACAGTTTGAGTTGTT	18	tttcTTCACAGTTTGAGTTGTTatgacaacctatacctcatagctagcaattcagattgaagtta	...(((((..((((((((((((((((...........)))))....))))))))))))))))...	0	0	2	0	0	2.01106	2.01106
PC-356	145499904	145499995	-	GTGGCTCTGGCTTGAGAATTGGGC	24	tctgggtgcatctcctgagcacagggccactgccagccctgaacccagccccgccggtggccaGTGGCTCTGGCTTGAGAATTGGGCccacc	..((((..((..((..((((.((((((((((((((.(((((....))).......))))).)))))))))))))))..))..))..))))..	0	0	2	0	0	2.01106	2.01106
PC-357	3812819	3812912	-	ACATGGGTGAGTCGGTCCT	19	ctagctgctgggcagacctggccctgtttctagggaagcatgttttgtcttagcttcctccctgggtACATGGGTGGGTCGGTCCTgtagtcag	((..((((.((((.(((((..((.(((..((((((((((.((........)))))...)))))))..))).))..))))).)))).))))..))	0	0	2	0	0	2.01106	2.01106
PC-358	59037862	59037929	+	CCTGTGCTTCCTCACCTGCAGT	22	cacctgccggtgtggggggcacggccagatccaagacaaacgtgCCTGTGCTTCCTCACCTGCAGAag	...((((.((((.(((..(((((((..................))).))))..))))))).))))...	0	0	2	0	0	2.01106	2.01106
PC-359	304621102	304621184	+	GCGCGTCTTTTGGTGCTCTGCA	22	cctgggtgggggacagcagggcagcagaagaaggacccaccctgaggGCGCGTCTTTTGGTGCTCTGCAggcccccaccccca	...(((((((((...((((((((.(((((((....(((.......)))....))))))).))))))))...)))))))))...	2	1	1	2.68792	0.75006	1.00553	4.44351
PC-360	15129	15225	-	TTTCCCCTCGCCCATCCCCAGT	22	ggggtgccttggggaagggggtggggagaagggcacacgcctcaggccggggtctgactctgtgcaccTTTCCCCTCGCCCATCCCCAGAgcacgca	...((((..((((((.(((((.(((((((.(((((((....((((((....))))))...))))).))))))))))).))).))))))..))))...	4	3	1	5.37584	2.25018	1.00553	8.63155
PC-361	24885289	24885357	-	TTCAAGTAACCCAGGATAGGCTT	23	cctcgTTCAAGTAACCCAGGATAGGCTGtgcaggtcccaaggggcctattcttggttacttgcacgcgg	((.(((.(((((((((.(((((((((.........((....))))))))))).))))))))).))).))	27	61	96	36.2869	45.7537	96.5308	178.571
PC-362	3809508	3809596	-	GCGGGAGGGAGGCCGGGCGGG	21	cccGCGGGAGGGAGGGCGGGCGGGcggcgggccccctggcggggcagggccggcgggtggcccacaaggcccctctcaccttctgcttt	...(((((((((((((.((((.......(((((.((((.(((.......))).)))).))))).....))))))))).))))))))...	0	0	2	0	0	2.01106	2.01106
PC-363	4826563	4826652	+	CGGCTTCTCCCTCACCCCTCTCTT	24	ggtgggggcagcggcagcgggagggggaggggaaggcagcaaagccacgcaaagCGGCTTCTCCCTCACCCCTCTCTCcactccccctgc	.(..((((.((.((....(((((((((((((..((((.((...((...))...)).))))..))))).)))))))).)).)).))))..)	2	0	0	2.68792	0	0	2.68792
PC-364	1340343	1340427	+	CTCTGTCGGGGAGGTGGAG	19	tgcggcgggggctgggccctcttacttcctgggagttgggggatgccCTCTGTCGGGGAGGGGGAGggagcgagctttggccagg	...(((...(((((..((((((..(((((((..((..((((....))))))..)))))))..))))))..).))))...)))...	0	2	0	0	1.50012	0	1.50012
PC-365	149811498	149811625	-	GCAGACTGTCCTGGACCC	18	tggggaccggctgcactcctgttcaggtcaggaGCAGAATGTCCTGGACCCagaggggaaaatgccctccttggcccctgaaggtttctgcttatagactttagcagctgcacccaagccagtctatg	...((((.(((((((...(((((.(((((..((((((((..((..((.((.((..(((......)))..)).)).))..))....))))))))...))))).))))).)))).....))).))))...	0	3	0	0	2.25018	0	2.25018
PC-366	52239927	52239992	+	CTGCTTTGTTTCCCTCTGACT	21	CTGCTTTGTTTCTCTCTGACTccatgaaagctggctttatgagagttaattgtgggaacaaagaac	...((((((((((...((((((((((((.(....))))))).)))))).....))))))))))...	0	0	2	0	0	2.01106	2.01106
PC-367	59255093	59255173	+	TGGGAAGGCCGGTGGGGAA	19	aattcaggagttggTGGGAAGGCCGGTGGGGTAtccaggtcacatccttccctcctcccctcaccccccacagcctgatcc	...(((((...(((.(((.(((..((.((((.....(((......))))))).))...)))..))).)))...)))))...	1	1	1	1.34396	0.75006	1.00553	3.09955
PC-368	136157180	136157293	-	CAGGAAATTTGAGAGGAGC	19	attcatgagtagcattgcctctgaaaaaatgcagtggtgggttctaaaacattgcagtttgtcaattacggtcccagcagCAGGAAATTTGAGAGGTGCattttcatggatacc	(((((((((..((...((((((.(((...(((..((.((((..((((.(((........)))...))).)..)))).))))).....))).))))))))...)))))))))...	1	1	0	1.34396	0.75006	0	2.09402
PC-369	91825855	91825968	-	CAGCTTCGCCGGGCCTTCGCGC	22	gagagagagggcgggagggcgggtgacCAGCTTCGCCGGGCCTTCGCGCgtttcccattcatccgcgtgaggccccgcgcagcctgtggccagcccctttctgccagttctggg	...((((..((((((((((.((.((.((((((.(((.((((((.((((((.............)))))))))))).))).)))...))).)).))))))))))))..))))...	0	2	0	0	1.50012	0	1.50012
PC-370	149700386	149700451	+	ATATGAACTTAATGCATGGCCCCC	24	tatgccatatcaataagttaatgtgattccatgctttggccaATATGAACTTAATGCATGGCCCCC	...(((((..((.((((((.((((....(((.....)))...)))).)))))).)).)))))....	0	2	0	0	1.50012	0	1.50012
PC-371	121940379	121940469	-	CATATAGGAAAGCCTCTTTTGTAGAT	26	ttataCATATAGGAAAGCCTCTTTTGTAGATtttccagttgatagtaattattagctagaagacatatgagaggttttcttgtatgtacct	...((((((((((((((((((((..(((..(((((.(((((((((...))))))))).)))))..)))))))))))))))))))))))...	0	1	0	0	0.75006	0	0.75006
PC-372	270004514	270004612	+	CAGGTACTTAAGAATGCTAGA	21	ctcctgtaaaatgggacatattctgcactcataataaagtatgacatggctgtggctatCAGGTACTTAAGAATGCTAGAaactgttcttagatagtca	...((((.....((((((..(((((((.((......((((((...(((((....)))))...))))))..)).))).))))..))))))...))))...	0	2	0	0	1.50012	0	1.50012
PC-373	73927311	73927381	+	CACTCACGCTTCCTCTGGCCCCA	23	ttgggggctgaggagtgggagggccggccagggcttctctgaggccCACTCACGCTTCCTCTGGCCCCAgc	...((((((((((((((((.(((((...(((((...))))).))))).)))))...))))).))))))...	1	2	2	1.34396	1.50012	2.01106	4.85514
PC-374	109737996	109738097	-	ATGACTCAAACCCAAGGACT	20	gcagagtcctctggggatagagtcagagctggaagtatctgctaaggtcctcacctgggcagtggaaccaagaaagtgATGACTCAAACCTAAGGACTcctg	...(((((((.((((....((((((..(((((......((((..((((....))))..)))).....)).....)))..))))))...)))))))))))...	0	0	2	0	0	2.01106	2.01106
PC-375	50453687	50453796	+	TTGTGAGTCATTTTAAAATATAATA	25	aacggaaaagtctacactaatttaagacattacaatcactaacaccacagaagtattagtgccagtaggaaTTGTGAGTCATTTTAAAATATAATAgactaagatccttt	...(((..((((((...((.((((((((.(((((((..(((....(((..........)))....)))..))))))))))...))))).))...))))))....)))...	0	2	0	0	1.50012	0	1.50012
PC-376	63808287	63808376	+	AGGTGTTCTAGATGCTTGTG	20	aaatattaattctcatagcaagtgctcttaattgcgaggtagtacctaacttgtttttAGGTGTTCTAGATGCTTGTGtaagtaatatcg	..((((((.....(((((((((..(.(((((..(((((.(((...))).)))))..))))).)..))...))).))))....))))))..	2	0	0	2.68792	0	0	2.68792
PC-377	47213283	47213368	-	CAGAGGCCCTGAAAGCGGGA	20	CAGAGGCCCTGAAAGCAGGAaagtccaggcctttgggtcaagtgaggaagagctgagggccggcccttctcattctagggcctgaa	...((((((((((((.(((...(.((.((((((..(.((..........)).)..)))))))))))).))..))).)))))))...	0	0	2	0	0	2.01106	2.01106
PC-378	58120426	58120493	-	CGCCCGCAGCCCCTCACCCAT	21	gtaggtggagggggtgcgggccgctctgtcccctggggccgccgcgcCGCCCGCAGCCCCTCACCCAG	...(((.((((((.((((((((((...((((....))))....)))..))))))).)))))))))...	0	2	0	0	1.50012	0	1.50012
PC-379	57580719	57580779	-	GTTTGCTGAGCAGGGGGCC	19	gtcGTTTGCTGAGCAGGGGGCCgcgtgctagaacactgctctcctgctccaagcaaaccct	...(((((((((((((((((..(((((......))).))))))))))))..)))))))...	0	1	0	0	0.75006	0	0.75006
PC-380	57844302	57844396	+	AGTTAGAGCAGTGAATAAATA	21	gaagggtaattaagactttgcttttgacactgttcctattagatggatgatgcAGTTAGAGCAGTGGATAAATAtaagatctgatgagacctagg	...((((.....(((..(((..((((.((((((((..(((..((.....))..)))..))))))))..))))..)))..)))......))))...	9	16	1	12.0956	12.001	1.00553	25.1021
PC-381	93956678	93956743	-	GTTTCGATGGTGGCACAGT	19	caaaccaacagccaaccaataaaactacaaaatgacatggaGTTTCCATGGTGGCACAGTggtaac	...((((...(((.((((...(((((.((........)).)))))...)))))))....))))...	0	0	2	0	0	2.01106	2.01106
PC-382	134344755	134344832	-	ATTGGCTCTGAGGGCTGGGC	20	catgccccaccccctttagtcaagcatttcctggtgtcactgagtaccaggaagcATTGGCTCTGGGGGCTGGGCcag	...((((..(((((...((((((((..(((((((((........))))))))))).))))))..)))))..))))...	0	2	3	0	1.50012	3.01659	4.51671
PC-383	81887140	81887237	-	TGTAATAAGGAAGTGTGTGA	20	gatgacagcccTGTAATAAGGAAGTTTGTGAgccctgtgagagaggttttgaacatagtattcactgggtaaaaagttactattttctaatgacaata	...........(((.((.(((((((..((((((((.(((((....(((...)))......))))).))))......)))).))))))).)).)))...	1	1	0	1.34396	0.75006	0	2.09402
PC-384	70920423	70920525	-	TGAGGTTTGGTTGTATGGTT	20	tttgtgggggttttcttTGAGGTATGGTTGTATGGTTtctttgtatgttttggatattagctacttatcatttatatcatttgcaaataccttctcccattca	...(((((((........(((((((..(((((((((.....((.(((...(((.......)))..))))).....)))))..))))))))))))))))))...	0	3	0	0	2.25018	0	2.25018
PC-385	12150	12211	-	TGGGGAGCATGGCCTAGGGCTGCT	24	tccgcagccctgggtcactcaccaggcagcagttccTGGGGAGCATGGCCTAGGGCTGCTgc	...(((((((((((((((((.(((((........))))).)))..))))))))))))))...	2	0	0	2.68792	0	0	2.68792
PC-386	155989554	155989609	-	GCTCCTCTGATGCCATCCAC	20	cagggaggcatttggggatcatgagctattctattGCTCCTCTGATGCCATCCACt	...((((((((..(((((.((..((.....))..)).)))))..))))).)))...	0	2	0	0	1.50012	0	1.50012
PC-387	58896052	58896134	+	TCCGTGGTAGTTTGATAGG	19	tttgtgcttccaaacaaacttcaaaatattttgttgtagttatgtgaaaaatgTCCGTGGTAGTTTGATAGGaattgcattga	...((((((((...(((((((((..(((((((.(..((....))..))))))))...))).))))))...))))..))))...	0	0	2	0	0	2.01106	2.01106
PC-388	122543989	122544060	-	TCAGGCCTCAAGGGGAGG	18	caccccctgtggccggggaggagggagatggggccggagcccggcaggctttccTCAGGCCTCCAGGGGAGG	...((((((.((((...(((((..(.......(((((...)))))...)..))))).))))..))))))...	0	0	1	0	0	1.00553	1.00553
PC-389	62507654	62507709	-	GCATCCAGCTTGTCCTCGCTGT	22	GCATCCAGCTTGTCCTCGCTGTtgtcattaaacggagcggggcacaggcgggacct	...(((.((((((((((((((((.......)))..))))))).)))))).)))...	8	0	2	10.7517	0	2.01106	12.7627
PC-390	271202722	271202779	+	ACCGGGGGCTGTAGGCTTT	19	tgagagtACTGGGGGCTGTAGGCTTTttaaaaaaaggggggctcctgaggaattcttt	.((((((.(((((((((.....(((((....)))))...))))))).))..)))))).	31	54	61	41.6627	40.5032	61.3373	143.503
PC-391	64796947	64797035	+	TCCGGCACCTGGATGTGGAT	20	agaggtacctgccccgggtcacttctagaatccacagcccacctgggTCTGGCACCTGGATGTGGATcctggcttttgcaggcccctgg	..(((..(((((.(((((((((.(((((...(((..((((....)))).)))...))))).))))..))))).....)))))..)))..	2	0	0	2.68792	0	0	2.68792
PC-392	56773618	56773726	-	CATTGTGGTTCAGTGGTAGAATTCTC	26	aagagtatgttggattttgaggCATTGTGGTTCAGTGGTAGAATTCTCacctcccaagagtatgttggatttttcccttaaaaacaataccaaattcaattttactgga	...((((.(((((((((...((.(((((..((.((.((.(((((((.((.(((....)))..))..))))))).)))).))..))))).)))))))))))..))))...	7	6	3	9.40771	4.50036	3.01659	16.9247
PC-393	355333	355425	+	TAGGTGGGAGACTGGGAAG	19	tcTAGGTGGGAGACTGGGAAGgtgacgtcggacctcagggcacccttgtctgggcgtccttgatgtcgtccctccccgggtcacccacctctt	...(((((((.((((((((.(((((((((((((((((((.((....)))))))).))))..))))))).)).))))..)))).)))))))...	1	0	1	1.34396	0	1.00553	2.34949
PC-394	32304511	32304577	+	TCTGTCGGTCCGCCCCGAGCC	21	gaggcccggggcggggccggcgcgcggccgaggtctaaccgcggTCTGTCGGTCCGCCCCGAGCAgg	...((.((((((.(((((((((...(((((.((.....)).)))))))))))))))))))).))...	1	0	2	1.34396	0	2.01106	3.35502
PC-395	135868032	135868091	+	GAGGGCACTGAAGACTGGA	19	gggGAGGGCACTGAAGACTGGAcctggatgacaaggatcttcttaaatagtgttgtcagg	...((..((((((((((..((((((........))).)))))))...))))))..))...	1	2	0	1.34396	1.50012	0	2.84408
PC-396	34312730	34312792	+	AGCTCCAAGAAGCATGTTGACT	22	aagaacatgcttcttggagcttcttgtaagaaagcagctgaAGCTCCAAGAAGCATGTTGACT	...((((((((((((((((((((((((......))))..))))))))))))))))))))....	0	1	1	0	0.75006	1.00553	1.75559
PC-397	100350964	100351061	-	AGGTGGAGATGCTGGTAACAGGG	23	aacttcctgtgggccttcaaatcatcttctctatgaggtggaatgaagaaaaagaccacccattttgtagaAGGTGGAGATGCTGGCAACAGGGaaga	...(((((((..(((..((..(((((((((..(((.(((((..............)))))))).....)))))))))...))..))).)))))))...	1	1	0	1.34396	0.75006	0	2.09402
PC-398	40366612	40366713	-	GTAGCTGGATCTTGGGAGC	19	agagagaccttggagatagaacatGTAGCTGGATCTTGTGAGCtaagtgagaaatgatccctttttctcaatctagttattggaattctaccaagttttata	...((((.((((((((.....((.((((((((((....((((..(((.((.......)).)))...))))))))))))))))....))).)))))))))...	2	1	0	2.68792	0.75006	0	3.43798
PC-399	52548257	52548357	-	TTGTCAGTTTCTGTTAAACAGATC	24	tagaattagaTTGTCAGTTTCTGTTAAACAGATCtggaattctgatcagaatttcattaaatctatagatcagtttaagaagaaatgacataataattggt	...(((((...(((((.(((((.((((((.(((((((((((((....)))))))))...........)))).))))))..))))))))))...)))))...	0	2	0	0	1.50012	0	1.50012
PC-400	18740259	18740321	+	AGAAGGTAGGGCCATCTCT	19	ttaagatcgccgtggccctggctgtggctgcaattccAGAAGGTAGGGCCATCTCTctctctc	...(((.....(((((((((.((....(((......)))..))))))))))).....)))...	0	0	2	0	0	2.01106	2.01106
PC-401	89780501	89780620	-	AGAGTTATTTAGGTCTTGAG	20	atcatttagtaacagagaaaAGAGTTATTTAGGTCTTGAGgtcatttttgtattagagtgtgatatagtaattggtgctcaaagtggccctgaattttttttttttttagtcaagaaata	...((((....(((((((((((((..((((((((((((((..((...((((((((.....))))))))....))...)))))...)).)))))))..))))))))))).))....)))).	0	2	0	0	1.50012	0	1.50012
PC-402	260295758	260295844	+	CATCTGGCTATGATGTTGA	19	tgctctttctctagCACCTGGCTATGATGTTGAactactgtctggttattaacataaatatatgccttagatattagaggaggaaaa	...(((((((((((.....((((((((((((((...(((....)))..)))))))...)))).))).......)))))))))))...	1	0	2	1.34396	0	2.01106	3.35502
PC-403	4938778	4938844	-	TTTGGGATGTGACTAAGGCC	20	ttttcctagcgcctcgtacatcccaggtgcctagtaatcaTTTGGGATGTGACTGAGGCCaggaaca	..(((((...(((((((((((((((..((.........))..)))))))))..)))))).)))))..	2	0	0	2.68792	0	0	2.68792
PC-404	156980702	156980816	+	AAGGATCCCACGTTTGCATGAGCT	24	tcggcccctggcctcactcagcgagttAAGGATCCCACGTTTGCATGAGCTgcagtgtaggtcacaggtgtggctcagatcccgagttgctgtggctgtggtgtaggccggcagc	...((..(((((((((((((((((.((..((((((((((..((..(((.((((...)))).)))))..)))))....))))).)).)))))).......)))).)))))))..))	0	2	0	0	1.50012	0	1.50012
PC-405	66000960	66001018	-	ACTGGACCCCAGAGAGGAAG	20	gagctctttggaggtacactcagtaagacttgggagtagACTGGACCCCAGAGAGGAAG	...((((((((.(((....(((((...(((....)))..))))))))))))))))....	0	0	2	0	0	2.01106	2.01106
PC-406	74286841	74286922	+	CTCGTTTGATTCTGATTTCC	20	gcctggggCTCGTTTCATTCTGATTTCCctggaacaagtgttggcttcggaggcggggaggtgtggagagacgaccccacgg	.(((((((.(((((((.(((..(..((((((....((((....))))......))))))..)..))))))))))))))).))	2	5	2	2.68792	3.7503	2.01106	8.44928
PC-407	41442	41562	+	GTCGCCCAGGAGGCTCGGATCCT	23	aatcagccatggtaaaggatttgcttcctggcctcatccagtgggtcgggtatccagcattgccatgagctgtggtgtagGTCGCCCAGGAGGCTCAGATCCTgcattgctgtggctgtgg	...((((((..(((((((((((((((((((((((((((((((......((((........))))....)))).)))).)))....)))))))))..)))))))...))))..))))))...	0	0	2	0	0	2.01106	2.01106
PC-408	139525454	139525538	+	CGCCAGCGAGTCCCTCTTC	19	ccagagggggCGCCAGCGAGTCTCTCTTCcatcagaacaagcagaactgctttggggtaggagaaagatgttatgttccctcata	...(((((..((..(((..((((.(((((.(((.....(((((....)))))...))).))))).))))))).))..)))))...	0	0	2	0	0	2.01106	2.01106
PC-409	109259469	109259531	+	TAGGGCACAGGATGGGATGAGGA	23	ctccattccttcgtctgtgcactagaaaaataacagtaccTAGGGCACAGGATGGGATGAGGA	(..((((((....(((((((.((((..............)))).)))))))..))))))..).	0	1	1	0	0.75006	1.00553	1.75559
PC-410	117384048	117384114	-	GGGAGAGGGTGTAAATCTC	19	cattctGGGAGAGGGTGTAAATCTTgcacagggactgtagcatgttcacaccaggtctccaagataa	...(((.(((((.(((((.(((..(((((((...)))).))).))).)))))...))))).)))...	23	32	8	30.9111	24.0019	8.04423	62.9572
PC-411	34733590	34733647	+	TTGGCTCTGAGGGCTGGGC	19	ccaccgggctctcagggcctgggaggggacatcctgcTTGGCTCTGGGGGCTGGGCca	...((..((((((((((((..(.((((....)))).)..))))))))))))..))...	0	1	0	0	0.75006	0	0.75006
PC-412	12355054	12355125	-	CTTGGCGCGCGCCGCGGC	18	caacgcctggttcaggctgcgcaccagcgcccacttgccgggctgCTTGGCGCGCGCCTCGGCggggtggcc	...((((..((..((((.((((.(((((((((.......)))).)).))).))))))))..))..))))...	5	3	3	6.7198	2.25018	3.01659	11.9866
PC-413	95231238	95231302	-	ATGAAAAGCTAGCTCAACT	19	ctcactctctagggagctggtcttctttgaactgtaaATGAAAAGCTAGCTCAAGTcagagttca	...(((((.....((((((((.(((((((.....)))).)))..)))))))).....)))))...	0	2	0	0	1.50012	0	1.50012
PC-414	60109910	60109990	-	TGTCCCCAGTCCTCGGCCGCTGT	23	caggcctcttTGTCCCCAGTCCTCGGCCGCTGCaaggtcaaatatcaccgcggggccacgggcaggggtcaggggggcggg	...(((((..((.((((.((((..((((.((((..(((........)))))))))))..)))).)))).))..)))))...	11	3	8	14.7835	2.25018	8.04423	25.078
PC-415	5857713	5857832	-	CTGCCCACACTCCTCTCTCCAGT	23	gttgaggggggcaggaggaaaagggcctcaggagggaggccaggtgggggctgggcacccgatgacccCTGCCCACACTCCTCTCTCCAGTgtggcagcaatcccctcccgggcctcacc	..(((((.(((.(((.(((.....(((.(((((((((((...((((.((((.(((((.....)).)))..)))).)))))))))))))..)).))).....)))))))))...)))))..	3	0	0	4.03188	0	0	4.03188
PC-416	88147313	88147381	+	GCTATGAGGAGTTGTTGAGATATT	24	gcataaggaGCTATGAGGAGTTGTTGAGATATTgtgaacccagtatctgattcctgtggccccttgatg	...(((((.(((((.(((((((....((((((((......)))))))))))))))))))).)))))...	0	0	2	0	0	2.01106	2.01106
PC-417	2237929	2238048	+	CTTGCCCCCCCTCTAGCC	18	cactgctgcaggaagggagggacaggtcttgtgcgccctagagcaggcggtcaggccaggccctctccccCTTGCCCCCCCTCTAGCCcagcattctggaattctccttccccagcatca	...(((((..(((((((((...((((....((((...((((((..((.((..(((...((......)).)))..))))..))))))....))))))))...))).)))))).)))))...	1	5	8	1.34396	3.7503	8.04423	13.1385
PC-418	82031280	82031345	+	TGACCTTCTTTTAACTCATT	20	gTGACCTTCCTTTAACTCATTtcttagttctagatagatgggggggtgagatggaggaagtgtgaa	...((((((((..(.(((((..((..(((.......)))..))..))))).)..)))))).))...	0	2	0	0	1.50012	0	1.50012
PC-419	33704510	33704575	-	TAGTACTGTTTGATAAACT	19	caattccaagttatttgcattgctttgaaattcctcagaTAGTACTGTTTGATAATCTtgggaagc	...((((((((((((.(((.((((((((......))))..)))).)))..))))).)))))))...	0	2	0	0	1.50012	0	1.50012
PC-420	188171781	188171839	-	TGTAAAGAAGTATGTATAA	19	ctaattcTGTAAAGAAGTGTGTATAAgcttgtttatgagatccttcttcacagagtaat	...(((((((.((((((..(.((((((....))))))..)..)))))).)))))))...	0	3	2	0	2.25018	2.01106	4.26124
PC-421	159473674	159473766	-	TCCCGCAGGCTGTGCCCTTTACC	23	ggagggtctggccaggtgggggcgccttgctgtgggtgagactcagtggcacgctcTCCCGCAGGCTGTGCCCTTTACCtggggaggccctgc	..(((((((..((((((..(((.((...((((((((.(((.............))).)))))).))...)))))..))))))..)))))))..	1	2	3	1.34396	1.50012	3.01659	5.86067
PC-422	61960976	61961065	-	CCTGGTTCTGTAGGCTTT	18	caggtgtgtggcccttgacaccagagcccgcgcagagggcccccctcggccCCTGGTTCTGTAGGCTTTccgtccctccccgcagacact	...((.(((((.....(((...((((((..(((((.(((((......))))))))....))..))))))..))).....))))).))...	1	1	0	1.34396	0.75006	0	2.09402
PC-423	46394994	46395075	+	TTGTTTTAAACATGTCTAACT	21	aagtcagtgaaagtgaggattcatttaaaagtaaacatttttagtttTTGTTTTAAACATGTCTAACTtaactcactgaggt	...(((((((((((..((((...(((((((..((((.......))))...)))))))...)))).))))...)))))))...	3	0	0	4.03188	0	0	4.03188
PC-424	22576	22658	-	CCCGTTTGGTCCCTGCCCTTGCT	23	tttCGCGTTTGGTCCCTGCCCTTGCTcagtgggttaaggacccggcgttgccgtgagctgtggtgcaggttgcagacgcggct	..(((((((((...(((((((..(((((..(((((...)))))(((...))).)))))...)).)))))...)))))))))..	0	2	0	0	1.50012	0	1.50012
PC-425	116608028	116608084	-	TGGCTCTGATCAGATGGTGGC	21	cttgcTGGCTCTGATCAGATGGTGGCcgttctgctggtcacttctaaagccagtgtc	...(((((((......(((.((((((((......)))))))))))..)))))))...	0	2	0	0	1.50012	0	1.50012
PC-426	109507162	109507257	+	AATGTAAAGAAGTATGTAAAA	21	tctgtctctagcaaactgctgaaAATTTAAAGAAGTATGTAAAAataggaggggactattttaaaaatacctctttaaacagtactgggggacatg	..(((((((.......(((((....((((((((.((((...(((((((.......)))))))....)))).)))))))))))))...)))))))..	0	1	1	0	0.75006	1.00553	1.75559
PC-427	18873456	18873546	-	GGCCCACGGGGGCCCGGGCA	20	ttatctgcggtccctaagggcccgctagagggcctggcacattgtaagtcctagaggtgccccttgaattGGCCCATGGGGGCCCGGGCAg	...((((.((((((((.(((((.....(((((....((((.((.((.....)).))))))))))).....))))).))))))))))))...	0	2	4	0	1.50012	4.02212	5.52224
PC-428	5421106	5421170	-	AATGTGCCACTTTCTTGATCCGGG	24	ggttctgggtcctaggagagcagtaatttcgtacttgaAATGTGCCACTTTCTTGATCCGGGttc	...((((((((..(((((((..(((((((((....)))))).)))..)))))))))))))))...	1	0	0	1.34396	0	0	1.34396
PC-429	21050618	21050695	-	GCGGAGTGTGGAGGGATGG	19	ggagtGGGGAGTGTGGAGGGATGGggcaccttgttggcttaggggcacaagccccctccctgccacacagcccacagc	...(((((..(((((((((((.(((((...((((..(((....)))))))))))).))))).))))))..)))))...	0	2	0	0	1.50012	0	1.50012
PC-430	74722465	74722553	-	GTCAGAGGCAAAAAGGAAAG	20	gcccctgtcctccatttctttttttactaggacatcaagatatgcggacatccagcaaaGTCAGAGGCAAAAAGGAATGggacaggccc	...((((((..((((((((((((...((..(((.........(((((....)).)))..)))..))..))))))))))))))))))...	0	2	3	0	1.50012	3.01659	4.51671
PC-431	4037087	4037204	+	TCTAGCATCGAGCACCCGCC	20	atcgttagaaagttcgccagttagtaggcgggtgctcgatgctagatgttatttattaccattgtctgtgcccaTCTAGCATCGAGCACCCACCcacttcctgcaaattccttgccaa	...(..((..((((.(.(((..(((.((.(((((((((((((((((((.(((..((.......))..)))..))))))))))))))))))).)).)))..)))).)))).))..)...	5	1	1	6.7198	0.75006	1.00553	8.47538
PC-432	16650904	16650963	-	TCTTAGCCAAGCTTTTGT	18	tgggggagttgagctgggttgagagccaagtgggtTCTTAGCCAAGCTTTTGTgccttgg	...(((....(((((.(((((((((((.....))))))))))).))))).....)))...	2	5	6	2.68792	3.7503	6.03317	12.4714
PC-433	150831116	150831181	-	GCAGGGAGGACAGAAACCT	19	acctgacaagtactcttccaaactgtcgaggtcgtgagaaGCAGGGAGGACAGAAACTTgtcacag	...((((((((..((((((...((((.....((....)).))))...))).))).))))))))...	1	2	0	1.34396	1.50012	0	2.84408
PC-434	57141018	57141105	+	TATTTATGCTTATCGATGTAAT	22	tgaattatattttaagtatctacaaatttgtgagatattgtaaatattatagtataaatttggTATTTATGCTTATCGATGTAATagc	...((((((((.(((((((...((((((((((..(((..........)))..))))))))))......)))))))..))))))))...	0	2	0	0	1.50012	0	1.50012
PC-435	14715537	14715619	-	TCAGAGATATGTCAGAGGG	19	actgtctTCAGTGATATGTCAGAGGGattcagaagccatcttaaagataatccctttaccaaacatgataatctgaacactgt	((.((.(((((...(((((.(((((((((........(((.....)))))))))))).....))))).....))))).)).))	0	2	0	0	1.50012	0	1.50012
PC-436	9681106	9681163	+	TCGTGAGTGCAGGCGCTGACCT	22	gTCGTGAGTGCAGGCGCTGACCTcgatctttctgcgggtcggttcttggactcattca	...((((((.((((..((((((.((.........))))))))..)))).))))))...	3	1	0	4.03188	0.75006	0	4.78194
PC-437	11112948	11113025	-	GGGAATGTAAAGAAGAATGTAT	22	acttattcattcatcaaacatttagagaacagctactatgtgattgcctgttGGGAATGTAAAGAAGAATGAATagtt	..((((((((((.((..((((((....((((((............).)))))..))))))...)).))))))))))..	0	6	3	0	4.50036	3.01659	7.51695
PC-438	20122503	20122616	+	TTGGCCTGGACATAAAGTC	19	aaagtttctggcttaggtTTGGCCTGGAAATAAAGTCatgtgtgtacaggttatagcaggagccatgtgattagatatgattttccaggaagaatgggtaaagctagaagcagc	...(((((((((((..((((..((((((((....(((((((.((((((((((........)))).))))..)).)))))))))))))))..)))).....)))))))))))...	1	2	0	1.34396	1.50012	0	2.84408
PC-439	211850029	211850126	+	ATTCCCACTGTCCCTGTCT	19	acaaccagttaaggatgtaagatagaatgcttagggtagtgagaaaaagctcaaatagcatccatgcATTCCCACTGTCCCTGTCCtttgatggtgat	...((((...((((((....((((((((((...((((..((((......))))......))))..))))))....))))...))))))...))))...	0	2	3	0	1.50012	3.01659	4.51671
PC-440	42022881	42022968	-	CTCCTTGCCCCTCCGCCCC	19	tcCTCCTTGCCCCCCCGCCCCaacagccccgctcaaagcctcctggtgtttggtgtttggagcccctggtgtgggtcagtgaggacag	...((((..(...(((((.(((...(((((((.(((((((....))).)))))))...)).))...))).)))))...)..))))...	0	2	0	0	1.50012	0	1.50012
PC-441	14175135	14175200	+	GCTGAAAAGGACTCTGAAG	19	ttGCTGAAAAGGACTCTGAGGtgtccagatttttttttttcctgacctcagatttctttccagata	...(((.((((((.((((((((...(((.............))))))))))).)))))).)))...	0	0	2	0	0	2.01106	2.01106
PC-442	99671996	99672060	+	CTGCAGCGTAGCTGGGCAAC	20	cCTGCATCGTAGCTGGGCAACtggcattccaaagcctgggagacagttgccaatagcattgcatc	..((((.....((((((((((((...(((((.....)))))..))))))))..))))..))))..	0	2	0	0	1.50012	0	1.50012
PC-443	16455540	16455659	-	AAGTCGGCAAGTCAGATCC	19	agagggttaaggatccgacgttgttgtgagctgtggtgtAAGTCGGCAATTCAGATCCtgcgttgccgtggctctggtgtaggccggcagctgcagctccaattcgacccctagcctggg	...((((((.((...(((....((((.((((((..((....((((((...(((((.((.(((....))))).))))).....)))))).))..)))))))))))))..)).))))))...	0	3	2	0	2.25018	2.01106	4.26124
PC-444	11892679	11892744	-	TGGGAGGAGGCTCGGGACT	19	gtctgcTGGGAGGAGGCTCGGGAGTctgacatcccccatgacctctgagcctatttcaaagcaaac	((.((((..((..((((((((..(((((........)).)))..))))))))...))..)))).))	0	2	0	0	1.50012	0	1.50012
PC-445	13768909	13768970	-	CTGTGGTCTGTTTTTGTACT	20	actgaagtgcttagaccaggggttggtaaactctgacCTGTGGTCTGTTTTTGTATTtccca	...(((((((.(((((((..(((..(......)..)))..))))))).....)))))))...	0	0	2	0	0	2.01106	2.01106
PC-446	4411882	4412022	-	CACTCCTCCCCTGTGTGCCAGGT	23	cctgtcttagctcatttggtgaaatggcagccatcttagCACTCCTCCCCTGTGTGCCAGGTcctgggctagaagctggcacaggggggtggggagcggggactggtagtgcatagcagccagcactgtgcctgggactcg	...(((..(((.((.(((((......((((((((((..((.((((.((((..((((((((.((........))..))))))))..)))).)))).))..))).))))..)))......)))))...)).)).)..)))...	0	6	0	0	4.50036	0	4.50036
PC-447	100915942	100916055	-	TTTCATGCTTCAGCTCTCT	19	taaggcactcaagaggccTTTCATGCTTCAGCTCTCTctctcctggaacactcaccaccataggaatgcccaggctagcttgctagaggtacaaagtccctcacctcagccaag	...(((......((((.((((..(((((((((.....((..(((((..((....((......))..)).)))))..))...))).)))))).))))..))))......)))...	0	2	0	0	1.50012	0	1.50012
PC-448	30336701	30336763	-	GACTGGGTCATGGCTGGCTA	20	GACTGGGTCATGGCTGGCTAtggaactctggggggagggtccctgggctagtggtgactcact	...((((((((..((((((..(((.((((....))))..)))...))))))..))))))))..	0	0	2	0	0	2.01106	2.01106
PC-449	38081985	38082132	+	ATGTCTTAGAGTTCCCGTCGTG	22	tcacctatgttcacactgttagttccaggcccaagattaaaattcagATGTCTTAGAGTTCCCGTCGTGgctcagtggttaatgaatctgatgaggaaccatgaggttgtaggttcaatccctggccttgatcagtgtgttaaggatc	...(((.....(((((((.....((.(((((...((((.((...(((...(((((..((((((((((.(..(((........)))..)))))).)))))..))))))))....)).))))...))))).)).)))))))...)))...	2	0	0	2.68792	0	0	2.68792
PC-450	50004610	50004702	-	CTCCCCCTGTCTGTGTCCCCCAGT	24	aggtggggggcatagccggggaggggcgatgggggcgaggctgtggcccctgtgacctagctcctcccCTCCCCCTGTCTGTGTCCCCCAGAg	...(((((((((((((.(((((((((....((((((.(((..(..(...)..)..))).)))))))))))))))..).))))))))))))...	1	0	2	1.34396	0	2.01106	3.35502
PC-451	53330415	53330545	-	CGGAACCTGACCTGGCCACC	20	ctggcggcgtgctgggcgggggcaggcgcgcaggcctggacgggtaggcggcggcgctcggccggttgggcacagttaCGGAACCTGACCTGGCCACCtgtgtgcctggccgcgtgcagtgtgtaggcagc	...((.(((..(((..((.((.((((((((((((..(((.((((((((...((..(((..(((.....)))..)))..))...))).))))).))))))))))))))).)).))..)))..)))..))...	0	3	0	0	2.25018	0	2.25018
PC-452	142090650	142090736	+	TCGGCCCGCGCTCTGCTGCACCC	23	cctgcagcgggccgggccggggcctgcaggcctcagctcttgcctgagtctctgttcctttctcTCGGCCCGCGCTCTGCTGCACCC	..((((((((((((((((((((...(((((.((((((....).))))).).)))).......)))))))))).)).))))))))...	0	0	2	0	0	2.01106	2.01106
PC-453	1130023	1130096	-	AGGACGCACCTCTGGTGTA	19	ttttAGGACGCACCTGTGGTGTAtggaagttcccaggttaggggtccaatccgagccacgtctgtgacctacac	...((((.((((..((((((...((((...((((......))))))))......))))))..)))).))))...	0	1	1	0	0.75006	1.00553	1.75559
PC-454	103917065	103917134	-	GGGGGAAAAGAAACTAACC	19	taaaaggGGGGGAAAAGAAACTAAGCattttatagaagacaatgatctagtttctttgtggtcccttaat	...((((((....((((((((((..((((...........))))...))))))))))....))))))...	0	2	1	0	1.50012	1.00553	2.50565
PC-455	303359174	303359281	+	TGGCTCAGACCTGGTCCCTAGC	22	cggtggatgccccgtgcagtgggttaaggatctggtggtgccccagtagcggttacagctgTGGCTCAGACCTGGTCCCTAGCccgaggatgccacgtgcctccaggc	...((((.((..((((((.(((((((.(((((.(((...(((.((((..........)))).)))....))).))))).)))))))....))).))).)).))))...	2	0	0	2.68792	0	0	2.68792
PC-456	126372303	126372400	-	TCCTTTCCGCCCGGGCCC	18	agagggttgcctccaTCCTTTCCCCCCGGGCCCgctgcgggcggctccgaggcccctgctcctctccgaggctggctgaggacaggaggaaacccaga	...(((((.(((((.(((((..((((((((......(((((.((((....))))))))).....)))).))..))..)))))..))))).)))))...	0	5	0	0	3.7503	0	3.7503
PC-457	48639729	48639887	+	GTGCACCTGGGCAAGGATTCTGT	23	gcgtgtgggtgctggaatcttctgttctggctccccctctctaatccttgctacctgggtgagagtgctttctgaatgcaGTGCACCTGGGCAAGGATTCTGAgagagggagcattatcttcgcataggacagagccacctccgtgtcctctttgctgc	(((...(((..(.(((...((((((((((((((((.(((((.(((((((((...(..((((....(((.........)))...))))..))))))))))..))))).))))))............)))))))))).....))))..)))....)))...	14	15	1	18.8154	11.2509	1.00553	31.0719
PC-458	40394807	40394889	-	GCTAGGATTCTAACCTGAGT	20	aaaagcataggatttaggaatttttagcatttctcctccaacacctagggatagatagaGCTAGGATTCTAACCTAAGTtggt	...(((.((((..((((((..(..((((...(((..(((........)))..)))....))))..))))))))))).)))...	1	0	1	1.34396	0	1.00553	2.34949
PC-459	15344558	15344619	+	CCAAGGAGCTGCACAGACT	19	cggaCCATGGAGCTGCACAGACTtgagtcccactttggctgtgccactgattctatggtttg	(..(((((((((..((((((.((..((.....))..))))))))......)))))))))..)	0	2	0	0	1.50012	0	1.50012
PC-460	49527185	49527319	-	CTGCTGAGCCATCGTAGGAACT	22	cccacatcctcgtggatcctatgctggattcttaacCTGCTGAGCCATCGTAGGAACTcctctcaagaatttcttgaggagttcctgtcgtggctcagcagaaacgaatctgactagtatccatgaagatgtagt	...(((((.((((((((.(((....((((((.....((((((((((((..((((((((((((..(((.....)))))))))))))))..))))))))))))....))))))...))).)))))))).)))))...	0	2	0	0	1.50012	0	1.50012
PC-461	36409827	36409889	-	TGATGCTCTTGACTGAGTG	19	ataggtccaatcggaggtgcagctgctggcctatgcTGCTGCTCTTGACTGAGTGgggccagg	...(((((..(((((((.(((((.((........)).))))).)))..))))...)))))...	2	0	0	2.68792	0	0	2.68792
PC-462	107525291	107525387	+	CCTGTGAGCTCTCGCTGGCC	20	gtgtgcctgcccactgacCCTGTGAGCTCTCGGTGGCCtgcaccagctctacagattaggtcatagaggagcagggtggagagagtgggatgcagag	...(((...((((((.(((((((...((((..((((((((................))))))))))))..)))))))......))))))..)))...	0	5	0	0	3.7503	0	3.7503
PC-463	106263785	106263851	-	GTATGTGGGACGGTAAAAAT	20	acctttattttctaccttctaccctattgcaaggggtgtctGTATGTGGGAAGGTAAAAATaaaaca	...((((((((.(((((((((((((.......)))))...........))))))))))))))))...	0	2	0	0	1.50012	0	1.50012
PC-464	130384295	130384401	+	AAGAGGATTGGCTCTGAGGG	20	tagccaccacagaactcctctttgagcctttcttaaagaagcttctagaggttgaacttcagctaatcaagggatggaagAAGAGGATTGGCTCTGCGGGtggcgtc	..((((((.((((.(((((((((...(((..(((.....((((....((((.....))))))))....)))..).))..))))))))...).))))..))))))...	0	0	2	0	0	2.01106	2.01106
PC-465	23189	23287	-	TTGTGAAATGACTTGAGAG	19	gattttctgtgcaccacacaataggccccctgtaagttctgggcatgttcacttgattattgctgccttgaccacctgTTGTGAAATGACCTGAGAGtg	.((((((.((.((...(((((((((.....((...(((..(((((.((.............))))))).))))))))))))))...))))..)))))).	0	0	2	0	0	2.01106	2.01106
PC-466	19779251	19779349	-	CCTTGGTCCTTTCCTGCTG	19	ccaggaaaggaggggatgtagagccccacggtgcggagagctgcttcccatgttctttccctgtctgggcttcggcttctCTTTGGTCCTTTCCTGCTG	.(((((((((((((((.((.((((((.((((...((((((..((.......)).))))))))))..))))))..)).)))))....))))))))))...	0	2	0	0	1.50012	0	1.50012
PC-467	13628732	13628829	+	TCGAAACCATCCTCTGCTACCA	22	taacagagagggacctaacatTCTAAACCATCCTCTGCTACCAgacctgtccgtaatagggtgatgttttagaaatcttaatcatcaatcttctgatt	...((((((..((..(((..(((((((.((((((((..(((..((....)).)))..)))).)))).)))))))...)))....))..))).)))...	48	65	32	64.51	48.7539	32.1769	145.441
PC-468	22964575	22964677	-	CCCCGCGCGGCTCCCTCCA	19	ggaggtggtggagggcaggagggggcaggagggggcaggaggatgggtgcaaaccgagaccccctctCCCCGCCCGGCTCCCTCCAagatctccacctccaat	((((((((.(((.....(((((((((.((.((((..(((.((...(((....)))....)).)))..))))..)).)))))))))....)))))))))))...	9	10	11	12.0956	7.5006	11.0608	30.6571
PC-469	25643197	25643287	+	TTAAAGGGAATTTGCGAC	18	aatgcactgatttctttttctaacttggataatcttgcaataagagcaatgcaagaaggcttagccatattTTAAGGGGAATTTGCGACtg	..((((..((((((..((...((..(((.((((((((((..........)))))))....))).)))..))..))..))))))))))....	3	5	5	4.03188	3.7503	5.02765	12.8098
PC-470	77001082	77001206	-	TCTGGTTTTCTTCCCTGGCAGT	22	accctgagcacggtgggggcagtcagggagggaacacagggagccacaggcaccttcctggttgcccaaggttgtgactgTCTGGTTTTCTTCCCTGGCAGAccatggaccgagagttcaggaag	..(((((((.((((..((...(((((((((((((..(((..((.((((((((((.....)).))))......)))).))..)))..)))))))))))))...))....))))...)))))))...	0	1	1	0	0.75006	1.00553	1.75559
PC-471	55994608	55994684	+	GCGCTAGGACGAAGGGGACC	20	aGCGCTAGGACGAAGGGGACCgctttctgcagctggcctcactagctgctgaggaggagacctgtcgtctttgtttt	...((.(((((((..((..((.((((..((((((((.....)))))))).)))).))...))..))))))).))...	2	0	0	2.68792	0	0	2.68792
PC-472	170411635	170411770	-	TTTTGAGGCCAACTGCTCCCGT	22	tgaaggacagggcggcggtgagaaaattgctggagctgggttgccgttaggtttcaagatcgaggaaaagaaacttgcggTTTTGAGGCCAACTGCTCCCGAgctccctggcgatctcagccgcttttgtgctact	...((.(((..(((((..(((((...(((((((((((.((..((.(((.((..((((((((((((........))).)))))))))..))))).))..)).))))))..)))))))))))))))..).)).))...	0	0	2	0	0	2.01106	2.01106
