# Supplementary material for: MicroRNA Transcriptome Profile Analysis in Porcine Muscle and the Effect of miR-143 on the MYH7 Gene and Protein
Source: PLoS One. 2015 Apr 27;10(4):e0124873. doi: 10.1371/journal.pone.0124873 (PMC4410957; doi:10.1371/journal.pone.0124873)
Supplement: S5 Table — (XLSX) [file pone.0124873.s006.xlsx]

## Sheet: S5 Table.
S5 Table. miRNAs for KEGG pathway analysis
Stages	miR name	Fold Change
D63 VS D98	ssc-miR-1	2.35851
	ssc-miR-208b	1.95797
	ssc-miR-199b-5p	1.94547
	ssc-miR-30b-5p	1.8217
	ssc-miR-378	0.52624
	ssc-miR-127	0.483884
	ssc-miR-28-3p	0.482042
	ssc-miR-423-3p	0.480015
	ssc-miR-92a	0.459355
D98 VS D161	ssc-miR-140-3p	1.9257
	ssc-miR-143-3p	1.52504
	aja-miR-22	0.851694
D63 VS D161	ssc-miR-143-3p	3.4057
	ssc-miR-140-3p	3.0193
	ssc-miR-148a-3p	2.07747
	ssc-miR-1	1.9698
	ssc-miR-151-5p	1.89141
	ssc-miR-10a-5p	1.8777
	ssc-miR-9	1.86192
	ssc-miR-92a	0.490392
	ssc-miR-127	0.46979
