# Supplementary material for: MicroRNA Transcriptome Profile Analysis in Porcine Muscle and the Effect of miR-143 on the MYH7 Gene and Protein
Source: PLoS One. 2015 Apr 27;10(4):e0124873. doi: 10.1371/journal.pone.0124873 (PMC4410957; doi:10.1371/journal.pone.0124873)
Supplement: S6 Table — (XLSX) [file pone.0124873.s007.xlsx]

## Sheet: Sheet1
S6_Table. KEGG pathway enriched analysis for the targets of DHE miRNAs between different stages.
Term	63vs98	98vs161	63vs161
Pathways in cancer	*		*
Focal adhesion	**		*
Endocytosis	*
Axon guidance	**		**
Cell cycle	*
Small cell lung cancer	**		**
Dilated cardiomyopathy	*	*
PPAR signaling pathway	**	**
ECM-receptor interaction	*		**
Hypertrophic cardiomyopathy (HCM)	*	*
Pancreatic cancer	*	**	**
Arrhythmogenic right ventricular cardiomyopathy (ARVC)	*
Progesterone-mediated oocyte maturation	*
p53 signaling pathway	*
Phosphatidylinositol signaling system	*	*
Insulin signaling pathway		*
Hematopoietic cell lineage		**	*
Chronic myeloid leukemia		**	**
Adherens junction		**
Toll-like receptor signaling pathway		*
Colorectal cancer		*
TGF-beta signaling pathway		*
Fc gamma R-mediated phagocytosis		*	*
T cell receptor signaling pathway			*
mTOR signaling pathway		**
ErbB signaling pathway			*
Chemokine signaling pathway			*
Jak-STAT signaling pathway			*
Cell adhesion molecules (CAMs)			*
P values equal to or smaller than 0.05 are considered strongly enriched in the annotation categories. The count represents targeted genes involved in the term, and the terms with a count greater than 1% of the total counts are listed in the table.
*: p<0.05, **: p<0.01
