# Supplementary material for: MicroRNA Transcriptome Profile Analysis in Porcine Muscle and the Effect of miR-143 on the MYH7 Gene and Protein
Source: PLoS One. 2015 Apr 27;10(4):e0124873. doi: 10.1371/journal.pone.0124873 (PMC4410957; doi:10.1371/journal.pone.0124873)
Supplement: S7 Table — (XLSX) [file pone.0124873.s008.xlsx]

## Sheet: Sheet1
S7_Table. MiRNAs and their target mRNAs with opposite expression trends.
upregulated miRNAs	downregulated target mRNAs	downregulated miRNAs	upregulated target mRNAs
63 - 98 d
ssc-miR-151-5p	ACO2, AKR1B1	ssc-mir-1285-p3	PDK4
ssc-miR-16	SLC25A4	ssc-miR-149	TCAP
ssc-miR-30b-5p	CFL2, ACTC1	ssc-miR-296-3p	GAPDH, TNNC2, HSPB8
ssc-miR-199b-5p	HSPCB, ACTN2	ssc-miR-423-3p	GAPDH
ssc-miR-374a-3p	B2M	ssc-miR-432-5p	MYOZ1
ssc-miR-450b-5p	CFL2, TUBA4A	ssc-mir-4332-p3	PGM1，CA3
ssc-miR-340	ACTC1	ssc-miR-493-5p	LDHA，PDK4
ssc-miR-15a	SLC25A4
ssc-miR-335	ACO2
ssc-miR-205	ACTB, CFL2，PKM, FHL1C
ssc-miR-22-5p	B2M, SLC25A4,
	ATP5G3
ssc-miR-497	ACTA1
ssc-miR-218b	HSPCB
ssc-miR-144	SLC25A4
98 - 161 d
ssc-miR-143-3p	FLNC, HDAC4	ssc-miR-335	EIF4A2
hsa-miR-181a-3p	XIRP2	ssc-miR-192	PABPC4
ssc-miR-181c	CYCS	ssc-miR-130b	TXNIP, CCNG1
ssc-miR-769-5p	CRYAB, FLNC
63 - 161 d
ssc-miR-1	HSPB8	ssc-miR-130b	CCNG1, TXNIP
ssc-miR-140-3p	ACTA1	ssc-miR-139-5p	SQSTM1
ssc-miR-143-3p	FLNC, ITM2B	ssc-miR-19b	RPL18A
ssc-miR-148a-3p	TMSB4X, PDK4, TMSB4X, PKM	ssc-miR-296-3p	TAGLN, ATP2A1, TNNC2, GAPDH
ssc-miR-151-5p	ACO2	ssc-miR-363	SERPINF1, CCNG1, CHCHD10
ssc-miR-181c	CYCS	ssc-miR-532-3p	SQSTM1, RPS4, RNPC1 ,CLIC5
ssc-miR-195	SLC25A4, PDK4	ssc-miR-92a	CHCHD10, CCNG1
ssc-miR-218b	HSPCB
ssc-miR-29a	CYCS, PDK4, COL1A2
ssc-miR-29c	CYCS, PDK4, COL1A2
ssc-miR-340	ACTC1
ssc-miR-450b-5p	TUBA4A, PDK4, HSPB8
ssc-miR-497	MYL1, SLC25A4, PDK4, ACTA1
ssc-miR-9	XIRP2, PDK4
Normalisation expression of miRNAs over 100 and fold change greater than 1.8 or less than 0.56; Normalisation expression of target mRNAs over 100; p-value<0.05; miR-1/miR-143-3p/miR-92a with bold/italic formatting were most abundant miRNAs; Genes with bold/italic formatting were reported related with myogenic function in muscle.
