# Supplementary material for: MicroRNA Transcriptome Profile Analysis in Porcine Muscle and the Effect of miR-143 on the MYH7 Gene and Protein
Source: PLoS One. 2015 Apr 27;10(4):e0124873. doi: 10.1371/journal.pone.0124873 (PMC4410957; doi:10.1371/journal.pone.0124873)
Supplement: S8 Table — (XLSX) [file pone.0124873.s009.xlsx]

## Sheet: Sheet1
S8_Table. Primers for RT-qPCR
Gene	Primer sequence	Annealing temperature, ℃
GAPDH	F:TGATTCCACCCACGGCAAG	59
	R:CTCCACAACATACGTAGCACCA
MyHCⅠ	F:CCAGATCATCCAGGCCAACCC	60
	R:CAGACGCCAACTTTCCAGTCG
MyHCⅡa	F:ATTCTCCAGGAAGCTCGCAAC	59
	R:ATTCTCCAGGAAGCTCGCAAC
MyHCⅡx	F:CCAGATCATCCAGGCCAACCC	60
	R:CAGACGCCAACTTTCCAGTCG
MyHCⅡb	F:CAAGTTGGCACAAGAATCCACA	59
	R:TCCTCCAGCTCCTCAGTACGG
PC-5p-813_1295	F:GGGTTCTACAGTCCA	60
	RT:GTCGTATCCAGTGCGTGTCGTGGAGTCGGCAATTGCACTGGATACGACGATCGT
ssc-miR-450c-5p	F:GGGTTTTGCGATGTGTTCC	60
	RT:GTCGTATCCAGTGCGTGTCGTGGAGTCGGCAATTGCACTGGATACGACGTATTA
ssc-miR-140-3p	F:GGGACCACAGGGTAGAACC	60
	RT:GTCGTATCCAGTGCGTGTCGTGGAGTCGGCAATTGCACTGGATACGACGTCCGA
ssc-miR-143-3p	F:GGGTGAGATGAAGCACTGT	59
	RT:GTCGTATCCAGTGCGTGTCGTGGAGTCGGCAATTGCACTGGATACGACAGAGCT
ssc-miR-195	F:GGGTAGCAGCACAGAAATA	59
	RT:GTCGTATCCAGTGCGTGTCGTGGAGTCGGCAATTGCACTGGATACGACTGCCAA
ssc-miR-1	F:GGGTGTAATGTAAAGAAGT	58
	RT:GTCGTATCCAGTGCGTGTCGTGGAGTCGGCAATTGCACTGGATACGACATACAT
ssc-miR-92a	F:GGGTATTGCACTTGTCCCG	59
	RT:GTCGTATCCAGTGCGTGTCGTGGAGTCGGCAATTGCACTGGATACGACACAGGC
ssc-miR-127	F:GGGTCGGATCCGTCTGAGC	59
	RT:GTCGTATCCAGTGCGTGTCGTGGAGTCGGCAATTGCACTGGATACGACAGCCAA
ssc-miR-145-5p	F:GGGGTCCAGTTTTCCCAGGA	59
	RT:GTCGTATCCAGTGCGTGTCGTGGAGTCGGCAATTGCACTGGATACGACAGGGAT
Reverse Primer	CAGTGCGTGTCGTGGAGT	60
U16	F:CTCACTTCGGCAGCACATA
	R:AACTCTTCACGATTTTGTCTGTC
